# Supplementary material for: Integrative multiomics study for validation of mechanisms in radiation-induced ischemic heart disease in Mayak workers
Source: PLoS One. 2018 Dec 31;13(12):e0209626. doi: 10.1371/journal.pone.0209626 (PMC6312255; doi:10.1371/journal.pone.0209626)
Supplement: S1 File — (XLSX) [file pone.0209626.s002.xlsx]

## Sheet: doseReg
Supplementary Table S1 - Integrative Multiomics Study for Validation Of Mechanisms in Radiation-Induced Ischemic Heart Disease
Anna Papiez, Omid Azimzadeh, Tamara Azizova, Maria Moseeva, Natasa Anastasov, Jan Smida, Soile Tapio, Joanna Polanska
Dose-only dependent proteins with the regression coefficient p-values
Accession	Name	Regression Factor	Factor p-value
ENSP00000209873	AAAS	Dose	6.80057e-07
ENSP00000268251	ABAT	Dose	0.11886
ENSP00000273359	ABHD10	Dose	0.00294072
ENSP00000277895	ABLIM1	Dose	0.00100405
ENSP00000396505	AC142381.1	Dose	0.00147711
ENSP00000333664	ACAA1	Dose	0.000891564
ENSP00000285093	ACAA2	Dose	2.50504e-05
ENSP00000359871	ACADM	Dose	4.80725e-06
ENSP00000344152	ACADVL	Dose	0.000106825
ENSP00000433568	ACAT1	Dose	0.118362
ENSP00000309477	ACO1	Dose	9.74377e-05
ENSP00000272065	ACP1	Dose	0.00469787
ENSP00000281455	ACSL1	Dose	2.35691e-07
ENSP00000355645	ACTA1	Dose	0.00202076
ENSP00000461407	ACTG1	Dose	0.097749
ENSP00000331514	ACTG1	Dose	0.00416983
ENSP00000252699	ACTN4	Dose	0.0464288
ENSP00000355739	ADCK3	Dose	1.52724e-05
ENSP00000426083	ADH1C	Dose	0.0454944
ENSP00000320709	ADIPOQ	Dose	0.00215692
ENSP00000294724	AGL	Dose	0.0384405
ENSP00000217426	AHCY	Dose	6.02439e-05
ENSP00000273784	AHSG	Dose	0.086872
ENSP00000223836	AK1	Dose	0.00161777
ENSP00000371230	AK3	Dose	0.000135076
ENSP00000322175	AK4	Dose	0.00308056
ENSP00000312606	AKR1A1	Dose	0.00397649
ENSP00000235835	AKR7A2	Dose	0.00147353
ENSP00000277315	ALAD	Dose	0.0273055
ENSP00000295897	ALB	Dose	0.000131183
ENSP00P02769	ALBU_BOVIN	Dose	0.0158307
ENSP00000261733	ALDH2	Dose	5.17148e-05
ENSP00000290597	ALDH4A1	Dose	0.00160048
ENSP00000336927	ALDOA	Dose	1.9928e-05
ENSP00000280772	ANK3	Dose	0.197927
ENSP00000257497	ANXA1	Dose	0.00555284
ENSP00000265447	ANXA11	Dose	6.89204e-06
ENSP00000377833	ANXA4	Dose	0.000241401
ENSP00000296511	ANXA5	Dose	0.00241349
ENSP00000346550	ANXA6	Dose	6.53304e-05
ENSP00000362010	ANXA7	Dose	0.000648346
ENSP00000296456	APEH	Dose	0.103133
ENSP00000357218	APOA1BP	Dose	0.0165865
ENSP00000252486	APOE	Dose	0.10802
ENSP00000333229	APOL4	Dose	0.0476117
ENSP00000362268	APOOL	Dose	0.0295738
ENSP00000256682	ARF3	Dose	0.00149858
ENSP00000306010	ARF4	Dose	0.104844
ENSP00000310491	ARHGAP1	Dose	0.140603
ENSP00000455593	ARHGAP11A	Dose	0.00459183
ENSP00000389940	ARHGAP21	Dose	0.000968907
ENSP00000269321	ARHGDIA	Dose	0.0201261
ENSP00000228945	ARHGDIB	Dose	1.81127e-05
ENSP00000261636	ARL1	Dose	0.0894669
ENSP00000380427	ARPC4-TTLL3	Dose	0.000337271
ENSP00000262097	ASAH1	Dose	0.0299982
ENSP00000370718	ASMTL	Dose	0.141382
ENSP00000364694	ASPN	Dose	0.0496177
ENSP00000339016	ATAD1	Dose	0.000892886
ENSP00000236959	ATIC	Dose	0.0343471
ENSP00000311186	ATP2A2	Dose	0.0103603
ENSP00000282050	ATP5A1	Dose	0.00119267
ENSP00000262030	ATP5B	Dose	0.000809063
ENSP00000338568	ATP5C1	Dose	0.0239268
ENSP00000215375	ATP5D	Dose	0.0256224
ENSP00000358737	ATP5F1	Dose	0.0267447
ENSP00000300688	ATP5L	Dose	0.00405767
ENSP00000292401	AZGP1	Dose	0.525948
ENSP00000437604	B2M	Dose	0.00046038
ENSP00000305595	B3GNT2	Dose	0.0685438
ENSP00000358081	BAG3	Dose	0.0486225
ENSP00000352219	BCS1L	Dose	0.0125263
ENSP00000367104	BFSP1	Dose	0.000199728
ENSP00000327336	BGN	Dose	0.0993343
ENSP00000263368	BLVRB	Dose	0.00616804
ENSP00000333769	BSG	Dose	0.0379835
ENSP00000256324	C14orf159	Dose	0.0208875
ENSP00000286953	C14orf2	Dose	0.00996469
ENSP00000415583	C1orf112	Dose	0.0920244
ENSP00000225698	C1QBP	Dose	0.0165742
ENSP00000291577	C21orf33	Dose	0.000392771
ENSP00000295079	C2orf47	Dose	0.0156005
ENSP00000274258	C5orf42	Dose	0.011532
ENSP00000256119	CA1	Dose	0.13396
ENSP00000285379	CA2	Dose	0.111591
ENSP00000354513	CALD1	Dose	0.0858343
ENSP00000272298	CALM2	Dose	0.0120458
ENSP00000320866	CALR	Dose	0.103092
ENSP00000258682	CAMK2B	Dose	0.000605531
ENSP00000296402	CAMK2D	Dose	1.64114e-05
ENSP00000247461	CANX	Dose	0.0491026
ENSP00000344832	CAP1	Dose	0.0231806
ENSP00000279247	CAPN1	Dose	0.154869
ENSP00000295055	CAPN13	Dose	0.0345063
ENSP00000264202	CAPZB	Dose	0.039841
ENSP00000241052	CAT	Dose	0.00103452
ENSP00000339191	CAV1	Dose	0.0712975
ENSP00000386503	CCDC141	Dose	0.0516472
ENSP00000276014	CCNB3	Dose	0.0211521
ENSP00000295688	CCT3	Dose	0.000924407
ENSP00000258091	CCT7	Dose	0.000609834
ENSP00000308165	CD36	Dose	0.0804813
ENSP00000246006	CD93	Dose	0.000116685
ENSP00000269141	CDH2	Dose	0.153299
ENSP00000317842	CES2	Dose	0.0111521
ENSP00000418996	CFB	Dose	0.0023938
ENSP00000262570	CHCHD3	Dose	0.0073325
ENSP00000412015	CHTF18	Dose	0.000265704
ENSP00000363041	CISD1	Dose	0.120976
ENSP00000364934	CLIC1	Dose	4.52496e-07
ENSP00000363500	CLIC4	Dose	0.000107404
ENSP00000296658	CMBL	Dose	0.0158572
ENSP00000325548	CNDP2	Dose	0.000333582
ENSP00000354762	COA3	Dose	0.0349823
ENSP00000229251	COPS7A	Dose	0.00775877
ENSP00000254759	COQ3	Dose	0.00458481
ENSP00000322316	COQ7	Dose	0.0394766
ENSP00000262507	COQ9	Dose	1.3655e-05
ENSP00000355486	COX20	Dose	0.0991518
ENSP00000258424	COX5B	Dose	0.0569284
ENSP00000246554	COX6B1	Dose	0.0253723
ENSP00000292907	COX7A1	Dose	0.00929076
ENSP00000264613	CP	Dose	0.0222845
ENSP00000360541	CPT2	Dose	0.10674
ENSP00000293925	CRAMP1L	Dose	0.0510837
ENSP00000315013	CRAT	Dose	0.000618285
ENSP00000350359	CREB5	Dose	0.060389
ENSP00000227251	CRYAB	Dose	2.88982e-05
ENSP00000219599	CRYM	Dose	0.00321912
ENSP00000342056	CS	Dose	0.000207929
ENSP00000362849	CTNNA3	Dose	0.00308872
ENSP00000344456	CTNNB1	Dose	0.0143057
ENSP00000236671	CTSD	Dose	0.0685753
ENSP00000301843	CTTN	Dose	0.00271194
ENSP00000376808	CUL5	Dose	0.0719708
ENSP00000356218	CYB5R1	Dose	0.00264744
ENSP00000317159	CYC1	Dose	0.00162138
ENSP00000359151	DBT	Dose	0.00187576
ENSP00000052754	DCN	Dose	0.000185594
ENSP00000303356	DCXR	Dose	9.25884e-05
ENSP00000364943	DDAH2	Dose	0.150895
ENSP00000280346	DLAT	Dose	0.000123371
ENSP00000205402	DLD	Dose	1.22882e-05
ENSP00000359799	DNAJB4	Dose	0.0612306
ENSP00000263441	DNAJC6	Dose	0.0136952
ENSP00000309066	DPP10	Dose	0.151459
ENSP00000356791	DPT	Dose	0.000301594
ENSP00000309539	DPYSL2	Dose	2.23979e-06
ENSP00000343690	DPYSL3	Dose	0.00135234
ENSP00000369129	DSP	Dose	0.00020284
ENSP00000246069	DSTN	Dose	0.000198916
ENSP00000269190	DTNA	Dose	0.0340768
ENSP00000226004	DUSP3	Dose	7.53386e-06
ENSP00000302936	DYNLRB2	Dose	0.0368266
ENSP00000221418	ECH1	Dose	9.61461e-05
ENSP00000354737	ECI2	Dose	0.169742
ENSP00000217182	EEF1A2	Dose	0.00442225
ENSP00000236957	EEF1B2	Dose	0.15745
ENSP00000331901	EEF1G	Dose	0.00212639
ENSP00000307940	EEF2	Dose	8.67952e-05
ENSP00000408198	EIF2B5	Dose	5.13573e-05
ENSP00000326381	EIF4A2	Dose	0.0214256
ENSP00000265753	EIF4H	Dose	6.98047e-06
ENSP00000336702	EIF5A	Dose	0.0167022
ENSP00000363559	EIF6	Dose	0.0645677
ENSP00000234590	ENO1	Dose	0.00113456
ENSP00000199448	EPDR1	Dose	0.0174797
ENSP00000296754	ERAP1	Dose	0.114704
ENSP00000444710	ESRRA	Dose	0.00764943
ENSP00000452762	ETFA	Dose	0.00347939
ENSP00000311930	ETFB	Dose	0.00219932
ENSP00000372112	FAHD1	Dose	0.000824617
ENSP00000356481	FAM129A	Dose	0.00332358
ENSP00000262093	FECH	Dose	0.00105013
ENSP00000336829	FGG	Dose	0.0572394
ENSP00000359717	FHL1	Dose	0.0093629
ENSP00000353467	FLNA	Dose	0.134533
ENSP00000327145	FLNC	Dose	0.00367061
ENSP00000381362	FNDC3A	Dose	6.74581e-05
ENSP00000303423	FNTA	Dose	4.94704e-05
ENSP00000273550	FTH1	Dose	0.000112839
ENSP00000366525	FTL	Dose	0.00856241
ENSP00000340466	GANAB	Dose	0.0026125
ENSP00000410833	GBE1	Dose	0.0140851
ENSP00000273951	GC	Dose	0.122481
ENSP00000319531	GCSH	Dose	0.0737594
ENSP00000369475	GDI2	Dose	0.00247591
ENSP00000237858	GLRX	Dose	0.000243963
ENSP00000328570	GLRX5	Dose	0.00558862
ENSP00000277865	GLUD1	Dose	0.00163155
ENSP00000266027	GNAI2	Dose	0.0814829
ENSP00000367872	GNB1	Dose	0.000145659
ENSP00000305260	GNB2	Dose	1.59494e-06
ENSP00000366013	GNB2L1	Dose	7.70027e-05
ENSP00000424654	GNB2L1	Dose	0.00478201
ENSP00000245206	GOT2	Dose	1.59214e-06
ENSP00000258733	GPNMB	Dose	0.0429333
ENSP00000346103	GPX4	Dose	2.87825e-06
ENSP00000313432	GRHPR	Dose	0.0517633
ENSP00000332549	GRIN2A	Dose	0.0172846
ENSP00000264954	GRPEL1	Dose	0.0288836
ENSP00000340888	GSN	Dose	1.17068e-05
ENSP00000351181	GSTK1	Dose	0.000347521
ENSP00000256594	GSTM3	Dose	0.00379181
ENSP00000358727	GSTO1	Dose	0.000167331
ENSP00000380511	HAGH	Dose	0.00234089
ENSP00000261208	HAL	Dose	6.67043e-09
ENSP00000251595	HBA2	Dose	0.045425
ENSP00000333994	HBB	Dose	0.0418985
ENSP00000393810	HBD	Dose	0.106278
ENSP00000369654	HBD	Dose	0.0295518
ENSP00000352706	HIBCH	Dose	0.0384357
ENSP00000259667	HINT2	Dose	0.017877
ENSP00000289352	HIST1H4H	Dose	0.000484015
ENSP00000228929	HIST2H2AC	Dose	0.0485018
ENSP00000352656	HLA-B	Dose	0.00497327
ENSP00000343040	HMGB1	Dose	0.0567082
ENSP00000296503	HMGB2	Dose	0.00323212
ENSP00000341285	HNRNPA1L2	Dose	0.000427504
ENSP00000346694	HNRNPA2B1	Dose	1.32065e-06
ENSP00000376309	HNRNPA3	Dose	0.00303549
ENSP00000348093	HNRNPAB	Dose	0.00144018
ENSP00000305860	HNRNPD	Dose	0.146063
ENSP00000295470	HNRNPDL	Dose	4.67466e-05
ENSP00000327539	HNRNPH1	Dose	2.10193e-05
ENSP00000317788	HNRNPK	Dose	0.00142888
ENSP00000298556	HPRT1	Dose	0.01577
ENSP00000265983	HPX	Dose	0.00464602
ENSP00000254878	HRSP12	Dose	0.00109243
ENSP00000256216	HSD17B4	Dose	0.0249918
ENSP00000230236	HSD17B8	Dose	0.000648102
ENSP00000381783	HSDL2	Dose	0.000396521
ENSP00000325875	HSP90AB1	Dose	3.9592e-06
ENSP00000299767	HSP90B1	Dose	0.000224656
ENSP00000324173	HSPA5	Dose	0.00474576
ENSP00000227378	HSPA8	Dose	0.000118523
ENSP00000302476	HSPB2	Dose	0.0965277
ENSP00000004982	HSPB6	Dose	0.00594104
ENSP00000310111	HSPB7	Dose	0.000426773
ENSP00000363827	HSPG2	Dose	3.47702e-06
ENSP00000303279	IARS2	Dose	0.00150881
ENSP00000299518	IDH3A	Dose	4.2037e-07
ENSP00000370223	IDH3B	Dose	6.25453e-06
ENSP00000374989	IGHA1	Dose	0.000771512
ENSP00000374990	IGHG1	Dose	0.00066798
ENSP00000374987	IGHG2	Dose	0.0715654
ENSP00000374993	IGHG3	Dose	0.0260072
ENSP00000375001	IGHM	Dose	0.00139309
ENSP00000375008	IGHV1-8	Dose	0.00342508
ENSP00000374777	IGKC	Dose	0.00347833
ENSP00000374782	IGKV3-7	Dose	0.0241357
ENSP00000374805	IGKV3D-20	Dose	0.00586109
ENSP00000374855	IGLC1	Dose	0.0287677
ENSP00000374856	IGLC2	Dose	0.00241372
ENSP00000374829	IGLV1-47	Dose	0.00958041
ENSP00000374843	IGLV3-21	Dose	0.0136486
ENSP00000254636	IMMT	Dose	0.162274
ENSP00000085068	ISOC2	Dose	0.0145466
ENSP00000264107	ITGA6	Dose	0.0233058
ENSP00000257879	ITGA7	Dose	0.000432355
ENSP00000373854	ITGAD	Dose	0.0153067
ENSP00000388694	ITGB1	Dose	0.0756422
ENSP00000351190	ITIH2	Dose	0.0226796
ENSP00000249760	IVD	Dose	0.00533065
ENSP00000311113	JUP	Dose	0.00171654
ENSP00000431910	KBTBD3	Dose	0.000259807
ENSP00000320794	KIAA2018	Dose	0.00369725
ENSP00000265023	KNG1	Dose	0.016635
ENSP00000334373	KPNA4	Dose	0.119452
ENSP00000167586	KRT14	Dose	0.164536
ENSP00000369317	KRT6A	Dose	0.00194979
ENSP00000342710	KRT77	Dose	0.133056
ENSP00000267436	L2HGDH	Dose	0.00842858
ENSP00000261893	LACTB	Dose	0.00148451
ENSP00000222399	LAMB1	Dose	0.00274035
ENSP00000307156	LAMB2	Dose	0.0054699
ENSP00000258341	LAMC1	Dose	0.00149464
ENSP00000233714	LANCL1	Dose	0.0371197
ENSP00000226299	LAP3	Dose	5.4539e-05
ENSP00000300051	LDHD	Dose	0.0372087
ENSP00000215909	LGALS1	Dose	6.58849e-05
ENSP00000262776	LGALS3BP	Dose	0.0239759
ENSP00000458135	LMF1	Dose	0.00353888
ENSP00000411932	LMOD2	Dose	0.057591
ENSP00000353826	LONP1	Dose	0.00055178
ENSP00000261921	LOXL1	Dose	0.158604
ENSP00000318089	LPP	Dose	0.0128345
LRG_105p1	LRG_105	Dose	0.00635117
LRG_137p1	LRG_137	Dose	0.00582555
LRG_210p1	LRG_210	Dose	0.0203196
LRG_248p1	LRG_248	Dose	2.42584e-05
LRG_254p2	LRG_254	Dose	0.00110569
LRG_286p1	LRG_286	Dose	0.00124649
LRG_316p1	LRG_316	Dose	5.54929e-05
LRG_331p1	LRG_331	Dose	1.15197e-07
LRG_332p1	LRG_332	Dose	0.00147643
LRG_337p1	LRG_337	Dose	0.00108682
LRG_361p1	LRG_361	Dose	0.0103931
LRG_365p1	LRG_365	Dose	0.000329173
LRG_379p1	LRG_379	Dose	0.158918
LRG_380p1	LRG_380	Dose	0.0775614
LRG_383p1	LRG_383	Dose	0.0086849
LRG_391p1	LRG_391	Dose	0.000521054
LRG_394p1	LRG_394	Dose	0.00693031
LRG_404p1	LRG_404	Dose	0.000974594
LRG_410p1	LRG_410	Dose	0.000207316
LRG_411p2	LRG_411	Dose	5.35261e-05
LRG_417p1	LRG_417	Dose	0.0009501
LRG_440p1	LRG_440	Dose	0.000443269
LRG_444p1	LRG_444	Dose	0.000290056
LRG_450p1	LRG_450	Dose	2.10114e-05
LRG_451p1	LRG_451	Dose	0.000302146
LRG_458p1	LRG_458	Dose	0.000547169
LRG_47p1	LRG_47	Dose	0.0853338
LRG_473p1	LRG_473	Dose	0.000220148
LRG_475p1	LRG_475	Dose	0.000197081
LRG_476p1	LRG_476	Dose	2.61616e-06
ENSP00000260665	LRPPRC	Dose	0.00301943
ENSP00000463146	LRRC37B	Dose	0.000297142
ENSP00000244815	LRRFIP1	Dose	0.0234884
ENSP00000266718	LUM	Dose	0.025091
ENSP00000303758	LUZP1	Dose	3.06707e-06
ENSP00000261267	LYZ	Dose	0.11821
ENSP00000255681	MACROD1	Dose	0.00370079
ENSP00000353508	MAP2	Dose	2.38667e-05
ENSP00000265594	MCCC1	Dose	0.00222782
ENSP00000327308	MCCC2	Dose	0.000939248
ENSP00000358719	ME1	Dose	4.75624e-07
ENSP00000321070	ME2	Dose	0.00133064
ENSP00000295065	MEMO1	Dose	0.00232945
ENSP00000299610	MFAP4	Dose	0.0225353
ENSP00000352455	MFAP5	Dose	0.00329061
ENSP00000215754	MIF	Dose	0.00700812
ENSP00000340257	MLTK	Dose	0.0841459
ENSP00000262430	MLYCD	Dose	0.000838651
ENSP00000272418	MRPS5	Dose	0.018214
ENSP00000353408	MSN	Dose	1.57115e-07
ENSP00000355046	MT-ND2	Dose	0.155029
ENSP00000249442	MTX2	Dose	0.00066127
ENSP00000476404	MUC19	Dose	0.0052463
ENSP00000418668	MURC	Dose	0.157313
ENSP00000274813	MUT	Dose	4.07699e-05
ENSP00000216181	MYH9	Dose	0.0123497
ENSP00000217652	MYL12A	Dose	0.0059029
ENSP00000293422	MYL6	Dose	0.0145225
ENSP00000223364	MYL7	Dose	0.0325237
ENSP00000352834	MYO1C	Dose	0.000924781
ENSP00000332670	MYOM3	Dose	0.000509726
ENSP00000403817	NACA	Dose	0.000171822
ENSP00000244204	NAGK	Dose	0.0100151
ENSP00000320488	NAP1L5	Dose	0.147888
ENSP00000318195	NCL	Dose	0.0186413
ENSP00000311740	NDUFA11	Dose	0.000767299
ENSP00000252576	NDUFA13	Dose	0.0235275
ENSP00000398290	NDUFA3	Dose	0.0485753
ENSP00000339720	NDUFA4	Dose	0.00671935
ENSP00000301457	NDUFA7	Dose	0.0274696
ENSP00000007516	NDUFAB1	Dose	0.0196499
ENSP00000276062	NDUFB11	Dose	0.125493
ENSP00000184266	NDUFB4	Dose	0.0382062
ENSP00000418354	NDUFB5	Dose	0.00523946
ENSP00000299166	NDUFB8	Dose	0.133508
ENSP00000356972	NDUFS2	Dose	0.00216416
ENSP00000246190	NECAB3	Dose	0.127995
ENSP00000363198	NFS1	Dose	0.000167605
ENSP00000264187	NID1	Dose	5.29212e-05
ENSP00000216286	NID2	Dose	0.0289298
ENSP00000216121	NIPSNAP1	Dose	0.00013126
ENSP00000363899	NIPSNAP3A	Dose	9.03725e-06
ENSP00000363894	NIPSNAP3B	Dose	0.00146071
ENSP00000376886	NME1-NME2	Dose	0.000545367
ENSP00000466777	NMT1	Dose	0.000394908
ENSP00000264663	NNT	Dose	0.0657075
ENSP00000320324	NPEPPS	Dose	0.12918
ENSP00000281081	NUBPL	Dose	0.00220954
ENSP00000219169	NUTF2	Dose	0.0978685
ENSP00000284548	OBSCN	Dose	0.00122435
ENSP00000262551	OGN	Dose	0.0163284
ENSP00000284719	OLA1	Dose	0.000369638
ENSP00000367462	OLAH	Dose	0.0152511
ENSP00000263275	OPA3	Dose	0.131041
ENSP00000307726	OR2C1	Dose	0.00442957
ENSP00000402551	OTUB1	Dose	1.47671e-05
ENSP00000196371	OXCT1	Dose	0.0386348
ENSP00000341422	P4HTM	Dose	0.0281778
ENSP00000380378	PAFAH1B1	Dose	8.17874e-05
ENSP00000263174	PALMD	Dose	0.0088811
ENSP00000340278	PARK7	Dose	0.000153896
ENSP00000334008	PARVA	Dose	0.00133171
ENSP00000241001	PAX6	Dose	0.0685147
ENSP00000254908	PCBD2	Dose	0.000122515
ENSP00000305556	PCBP1	Dose	0.00041441
ENSP00000365456	PCCA	Dose	0.000623645
ENSP00000251654	PCCB	Dose	0.000979805
ENSP00000356348	PCMT1	Dose	5.94421e-05
ENSP00000369134	PDHA1	Dose	4.86108e-05
ENSP00000227868	PDHX	Dose	0.00059309
ENSP00000389906	PDIA3	Dose	0.0615065
ENSP00000300289	PDIA3	Dose	0.00699675
ENSP00000272227	PDIA6	Dose	0.0289948
ENSP00000360305	PDLIM1	Dose	0.00364705
ENSP00000424360	PDLIM5	Dose	0.00359542
ENSP00000261313	PEBP1	Dose	0.000756359
ENSP00000309438	PFKM	Dose	0.000595549
ENSP00000359991	PGAM1	Dose	4.20549e-07
ENSP00000379678	PGM5	Dose	0.00963436
ENSP00000300408	PHB	Dose	0.000167472
ENSP00000382362	PHB2	Dose	8.93648e-05
ENSP00000224949	PITRM1	Dose	0.0983827
ENSP00000425289	PKD2	Dose	0.00189848
ENSP00000334983	PKM	Dose	2.39964e-05
ENSP00000070846	PKP2	Dose	0.000272946
ENSP00000323856	PLEC	Dose	0.000263603
ENSP00000308938	PLG	Dose	0.173145
ENSP00000248451	PNKD	Dose	0.000774272
ENSP00000355012	POTEF	Dose	0.0639836
ENSP00000221138	PPP2CB	Dose	0.000567453
ENSP00000324804	PPP2R1A	Dose	0.0442788
ENSP00000305924	PPP4R4	Dose	0.273961
ENSP00000298510	PRDX3	Dose	7.24533e-05
ENSP00000343924	PRELP	Dose	0.0358631
ENSP00000309591	PRKACA	Dose	0.0844428
ENSP00000351410	PRKAR1A	Dose	7.6929e-06
ENSP00000252455	PRKCSH	Dose	0.0113432
ENSP00000261479	PSMA6	Dose	1.87326e-05
ENSP00000359910	PSMA7	Dose	1.48885e-05
ENSP00000225426	PSMB3	Dose	0.000626805
ENSP00000355325	PSMB5	Dose	2.02763e-05
ENSP00000270586	PSMB6	Dose	1.24356e-05
ENSP00000261303	PSMC1	Dose	0.000113035
ENSP00000298852	PSMC3	Dose	0.0230669
ENSP00000157812	PSMC4	Dose	0.00182968
ENSP00000310572	PSMC5	Dose	0.0322793
ENSP00000401802	PSMC6	Dose	0.0359591
ENSP00000224167	PTGDS	Dose	0.0267743
ENSP00000277462	PTGES2	Dose	0.00040324
ENSP00000267568	PTGR2	Dose	0.040232
ENSP00000340944	PTPN11	Dose	0.000156339
ENSP00000263434	PTPRH	Dose	0.0425542
ENSP00000349541	PTRF	Dose	0.00335415
ENSP00000216962	PYGB	Dose	3.09577e-05
ENSP00000164139	PYGM	Dose	6.30398e-07
ENSP00000281243	QDPR	Dose	1.9991e-05
ENSP00000264710	RAB10	Dose	0.148428
ENSP00000310226	RAB1B	Dose	0.141587
ENSP00000273047	RAB5A	Dose	0.000220508
ENSP00000333456	RAI2	Dose	0.0259301
ENSP00000250559	RAP1B	Dose	0.00600677
ENSP00000369424	RBBP7	Dose	0.00157298
ENSP00000379547	RDH13	Dose	7.35339e-06
ENSP00000438590	RHNO1	Dose	5.43845e-08
ENSP00000346402	RNH1	Dose	0.00113412
ENSP00000341730	RPL10	Dose	0.0475519
ENSP00000363676	RPL11	Dose	0.000966645
ENSP00000375730	RPL13A	Dose	0.0152773
ENSP00000345156	RPL14	Dose	0.0136335
ENSP00000084795	RPL18	Dose	0.00751083
ENSP00000293842	RPL26	Dose	0.022267
ENSP00000253788	RPL27	Dose	0.00774339
ENSP00000252543	RPL36	Dose	0.00879727
ENSP00000311430	RPL4	Dose	0.00597779
ENSP00000359345	RPL5	Dose	0.0728805
ENSP00000339795	RPL7	Dose	0.00315146
ENSP00000361071	RPL7A	Dose	0.00201203
ENSP00000346022	RPL9	Dose	0.00167737
ENSP00000339027	RPLP0	Dose	0.0135283
ENSP00000322419	RPLP2	Dose	0.0888847
ENSP00000296255	RPN1	Dose	0.0812999
ENSP00000230050	RPS12	Dose	1.80819e-05
ENSP00000228140	RPS13	Dose	0.0101228
ENSP00000251453	RPS16	Dose	0.00452064
ENSP00000211372	RPS18	Dose	0.0180994
ENSP00000470004	RPS19	Dose	0.0241768
ENSP00000341885	RPS2	Dose	0.175378
ENSP00000009589	RPS20	Dose	0.00286818
ENSP00000414321	RPS24	Dose	0.0181531
ENSP00000348849	RPS26	Dose	6.56286e-05
ENSP00000272317	RPS27A	Dose	7.20406e-07
ENSP00000472469	RPS28	Dose	0.0165254
ENSP00000278572	RPS3	Dose	3.9981e-05
ENSP00000362744	RPS4X	Dose	7.21176e-05
ENSP00000369741	RPS6	Dose	0.00080939
ENSP00000339095	RPS7	Dose	0.0237692
ENSP00000419692	RXRA	Dose	0.000813274
ENSP00000353174	RYR2	Dose	0.021402
ENSP00000292169	S100A1	Dose	0.0050419
ENSP00000271638	S100A11	Dose	0.0131598
ENSP00000344822	S100A13	Dose	0.000243811
ENSP00000357721	S100A8	Dose	0.0894154
ENSP00000357727	S100A9	Dose	0.166003
ENSP00000348918	SAA1	Dose	0.0537306
ENSP00000345445	SAMM50	Dose	0.0063242
ENSP00000388078	SCFD1	Dose	9.18282e-05
ENSP00000264932	SDHA	Dose	0.000139768
ENSP00000364699	SDHD	Dose	0.00275178
ENSP00000305675	SDPR	Dose	0.00391753
ENSP00000264405	SEC31A	Dose	0.14138
ENSP00000354591	SERBP1	Dose	0.00749483
ENSP00000348068	SERPINA1	Dose	0.070483
ENSP00000370115	SERPINB1	Dose	0.00952408
ENSP00000356671	SERPINC1	Dose	0.00644876
ENSP00000318012	SET	Dose	0.0205952
ENSP00000332513	SH3BGR	Dose	0.0224361
ENSP00000368564	SIRT5	Dose	0.000308434
ENSP00000262502	SLC12A3	Dose	0.00475273
ENSP00000388658	SLC25A12	Dose	0.0137998
ENSP00000188376	SLC25A3	Dose	0.0563924
ENSP00000281456	SLC25A4	Dose	0.049363
ENSP00000295951	SLMAP	Dose	0.0155577
ENSP00000383919	SMTN	Dose	0.0484131
ENSP00000377162	SORBS2	Dose	0.0260512
ENSP00000396008	SORBS2	Dose	0.00903909
ENSP00000282470	SPARCL1	Dose	0.0940918
ENSP00000234454	SPR	Dose	0.0011622
ENSP00000350882	SPTAN1	Dose	5.02071e-05
ENSP00000349259	SPTBN1	Dose	0.00179273
ENSP00000348886	STOML2	Dose	0.00133275
ENSP00000321347	STRBP	Dose	0.00263726
ENSP00000438182	SUCLA2	Dose	1.52568e-05
ENSP00000377446	SUCLG1	Dose	0.000168893
ENSP00000266971	SUOX	Dose	0.0170596
ENSP00000347380	SYNCRIP	Dose	0.000398056
ENSP00000302139	SYNPO	Dose	0.00645033
ENSP00000306015	SYNPO2	Dose	0.0978875
ENSP00000378289	SYNPO2L	Dose	0.124135
ENSP00000278968	TAGLN	Dose	0.0976877
ENSP00000357075	TAGLN2	Dose	0.0325178
ENSP00000335561	TCF20	Dose	0.0024252
ENSP00000385834	TF	Dose	0.0052478
ENSP00000306306	TGFBI	Dose	0.00362935
ENSP00000355330	TGM2	Dose	0.0164949
ENSP00000339730	THBS4	Dose	0.0270726
ENSP00000215570	TIMM13	Dose	0.000573413
ENSP00000270538	TIMM44	Dose	0.0143952
ENSP00000345893	TJP2	Dose	0.0681764
ENSP00000296289	TKT	Dose	0.000190027
ENSP00000297632	TMEM65	Dose	0.142748
ENSP00000335261	TMLHE	Dose	0.000190751
ENSP00000268957	TOB1	Dose	0.0204249
ENSP00000368818	TOM1L2	Dose	0.175619
ENSP00000216034	TOMM22	Dose	0.0341035
ENSP00000367542	TPM2	Dose	0.11777
ENSP00000354219	TPM2	Dose	0.0997902
ENSP00000295756	TRAT1	Dose	0.0994226
ENSP00000351250	TRIM33	Dose	0.00672566
ENSP00000242983	TSFM	Dose	0.00868995
ENSP00000249042	TST	Dose	0.00325141
ENSP00000354117	TTN	Dose	0.0150457
ENSP00000237014	TTR	Dose	0.137909
ENSP00000336799	TUBA1B	Dose	3.39916e-05
ENSP00000248437	TUBA4A	Dose	0.000290917
ENSP00000333326	TUBA8	Dose	0.00533078
ENSP00000449827	TUBB	Dose	0.00048021
ENSP00000341289	TUBB4B	Dose	7.6388e-06
ENSP00000261965	TUBGCP3	Dose	8.27614e-05
ENSP00000216185	TXN2	Dose	0.00786402
ENSP00000338413	UBA1	Dose	0.00150339
ENSP00000316176	UBE2N	Dose	0.00176379
ENSP00000340305	UBE2V1	Dose	0.00142074
ENSP00000366819	UCHL3	Dose	7.44998e-05
ENSP00000338703	UGP2	Dose	0.000763692
ENSP00000268876	UNC45B	Dose	0.000473286
ENSP00000309565	UQCRH	Dose	0.106077
ENSP00000311245	USMG5	Dose	0.00533373
ENSP00000261601	USP14	Dose	5.64469e-05
ENSP00000316357	USP9X	Dose	0.0911677
ENSP00000345656	VAPA	Dose	0.0487356
ENSP00000351777	VCP	Dose	2.73555e-05
ENSP00000265333	VDAC1	Dose	9.05791e-05
ENSP00000361635	VDAC2	Dose	0.000552283
ENSP00000428845	VDAC3	Dose	0.0015799
ENSP00000224237	VIM	Dose	0.0211792
ENSP00000371890	WDR1	Dose	1.88082e-05
ENSP00000262139	WIPI1	Dose	0.000627026
ENSP00000343140	XIRP1	Dose	0.108815
ENSP00000295237	XIRP2	Dose	0.162848
ENSP00000300161	YWHAB	Dose	0.0812319
ENSP00000238081	YWHAQ	Dose	0.00514216
ENSP00000323678	ZADH2	Dose	8.66339e-05
ENSP00000413418	ZFHX2	Dose	0.0386364
ENSP00000469591	ZNF628	Dose	0.000129735
ENSP00000360583	ZYG11A	Dose	1.7605e-08

## Sheet: ageReg
Age-only dependent proteins with the regression coefficient p-values
Accession	Name	Regression Factor	Factor p-value
ENSP00000377078	AAMDC	Age	0.0025843
ENSP00000250974	ABHD17A	Age	0.0460447
ENSP00000356595	ABL2	Age	0.166581
ENSP00000447855	AC139677.1	Age	0.0234724
ENSP00000311224	ACOT1	Age	0.0268823
ENSP00000336580	ACOT9	Age	0.013189
ENSP00000358921	ACTR1A	Age	0.00229381
ENSP00000331260	ADSSL1	Age	0.00344129
ENSP00000355627	AGT	Age	0.0971254
ENSP00000367263	AHNAK	Age	0.0137331
ENSP00000342564	ALDH6A1	Age	0.0310278
ENSP00000387123	ALDH7A1	Age	0.000691701
ENSP00000292807	AP2M1	Age	0.116892
ENSP00000426429	APBB2	Age	0.0739858
ENSP00000236850	APOA1	Age	0.0188454
ENSP00000244669	APOBEC2	Age	0.0159036
ENSP00000243997	ATP5E	Age	0.0299371
ENSP00000301587	ATP5H	Age	0.0300926
ENSP00000306003	ATP5I	Age	0.0450104
ENSP00000284971	ATP5J	Age	0.0603521
ENSP00000292475	ATP5J2	Age	0.0503894
ENSP00000290299	ATP5O	Age	0.0759995
ENSP00000273398	ATP6V1A	Age	0.00146114
ENSP00000359630	BAI3	Age	0.00130429
ENSP00000269980	BCKDHA	Age	0.000257973
ENSP00000261700	C14orf166	Age	0.0908003
ENSP00000406598	C4orf27	Age	0.0019756
ENSP00000229922	CAP2	Age	0.139634
ENSP00000432420	CAPN11	Age	0.094986
ENSP00000183936	CAPN3	Age	0.015242
ENSP00000291458	CCDC58	Age	0.0295871
ENSP00000222005	CDC37	Age	0.00147738
ENSP00000355089	CELF4	Age	0.159579
ENSP00000467732	CELF4	Age	0.0137936
ENSP00000465211	CELF4	Age	0.00511906
ENSP00000306425	CHCHD7	Age	0.00828403
ENSP00000319255	CHORDC1	Age	0.0054816
ENSP00000299198	CKB	Age	0.0716169
ENSP00000221476	CKM	Age	0.000137588
ENSP00000206446	CMA1	Age	0.0819742
ENSP00000364140	COL15A1	Age	0.0035949
ENSP00000329419	COPB2	Age	6.03967e-05
ENSP00000288532	COQ5	Age	0.0148666
ENSP00000333946	COQ6	Age	0.00088869
ENSP00000317780	COX5A	Age	0.0527896
ENSP00000297564	COX6C	Age	0.0234477
ENSP00000234301	COX7A2L	Age	0.0168214
ENSP00000328521	CRIP2	Age	0.000460687
ENSP00000363620	CUTA	Age	0.0108656
ENSP00000341625	CYB5A	Age	0.00225253
ENSP00000307786	CYCS	Age	0.0112108
ENSP00000312435	DAG1	Age	0.0543301
ENSP00000355086	DARS2	Age	0.0125446
ENSP00000215770	DDTL	Age	0.0273165
ENSP00000371711	DMRT1	Age	0.15883
ENSP00000262177	DNAJB6	Age	0.00241316
ENSP00000477310	DYNLL2	Age	0.00715467
ENSP00000357535	ECHS1	Age	0.000331021
ENSP00000320516	EHD1	Age	0.00158526
ENSP00000263277	EHD2	Age	0.106186
ENSP00000332604	EIF3C	Age	0.00803947
ENSP00000263253	EP300	Age	0.000442442
ENSP00000261735	ERP29	Age	0.157364
ENSP00000256104	FABP4	Age	0.00726211
ENSP00000360843	FAF1	Age	0.0102241
ENSP00000233379	FAHD2A	Age	0.00166228
ENSP00000232125	FAM162A	Age	0.0660189
ENSP00000361254	FAM213A	Age	0.0962402
ENSP00000260270	FDX1	Age	0.0334818
ENSP00000306361	FGA	Age	0.0563498
ENSP00000306099	FGB	Age	0.0705484
ENSP00000342087	FHIT	Age	0.116301
BOKENSP00FHL2	FHL-2	Age	0.000895504
ENSP00000223136	FIS1	Age	0.084089
ENSP00000296804	GFM2	Age	0.0724989
ENSP00000307831	GPR113	Age	0.14458
ENSP00000339007	GRB2	Age	0.133918
ENSP00000344504	H1F0	Age	0.00026028
ENSP00000302572	H2AFY	Age	0.00760252
ENSP00000312288	HADH	Age	0.0108837
ENSP00000274341	HAPLN1	Age	0.13766
ENSP00000338082	HBG2	Age	0.0419918
ENSP00000014930	HEBP1	Age	0.000701695
ENSP00000307951	HIGD2B	Age	0.0460259
ENSP00000244601	HIST1H2BG	Age	0.000668244
ENSP00000319690	HNRNPC	Age	0.000529171
ENSP00000348170	HP	Age	0.066817
ENSP00000252825	HRC	Age	0.0850294
ENSP00000216281	HSP90AA1	Age	0.00144274
ENSP00000364801	HSPA1B	Age	0.00127772
ENSP00000233893	HSPE1	Age	0.00187767
ENSP00000217901	IDH3G	Age	0.00289256
ENSP00000374981	IGHA2	Age	0.00232915
ENSP00000375007	IGHV3-7	Age	0.0490028
ENSP00000415762	IMMT	Age	0.0826845
ENSP00000426489	ITGA2	Age	0.0531444
ENSP00000359404	KIAA1107	Age	0.00434742
ENSP00000384670	KIAA1210	Age	0.125314
ENSP00000261667	KPNA3	Age	0.0677872
ENSP00000357762	KPRP	Age	0.106218
ENSP00000419901	L1TD1	Age	0.00489974
ENSP00000252999	LAMA5	Age	0.00104113
ENSP00000200639	LAMP2	Age	0.0765819
ENSP00000229319	LDHB	Age	0.000982773
ENSP00000305653	LETM1	Age	0.165479
ENSP00000331775	LIMS1	Age	0.00351629
ENSP00000326888	LIMS2	Age	0.0591695
ENSP00000327054	LMNB2	Age	0.0121052
LRG_104p1	LRG_104	Age	0.108072
LRG_164p1	LRG_164	Age	0.110268
LRG_29p1	LRG_29	Age	0.0892669
LRG_378p1	LRG_378	Age	0.0136481
LRG_388p1	LRG_388	Age	0.00454876
LRG_393p1	LRG_393	Age	0.00279439
LRG_408p1	LRG_408	Age	0.137469
ENSP00000367498	LRRC47	Age	0.0318518
ENSP00000355895	LYPLAL1	Age	0.000637553
ENSP00000417885	LYRM4	Age	0.00570805
ENSP00000367309	MAOB	Age	0.00527938
ENSP00000352835	MB	Age	0.0026774
ENSP00000244217	MCEE	Age	0.0671991
ENSP00000317271	MCFD2	Age	0.0208847
ENSP00000263702	MECR	Age	0.159511
ENSP00000380888	MED13	Age	0.00305195
ENSP00000251268	MEGF8	Age	0.00537222
ENSP00000414870	MFSD9	Age	0.0421992
ENSP00000274897	MLIP	Age	0.000450315
ENSP00000450323	MMP14	Age	0.0151589
ENSP00000318318	MPI	Age	0.0510619
ENSP00000312395	MRPS21	Age	0.167458
ENSP00000256441	MRPS36	Age	0.036045
ENSP00000364855	MSH5	Age	0.00342585
ENSP00000365693	MSRB2	Age	0.0181813
ENSP00000354687	MT-ND1	Age	0.167099
ENSP00000267853	MYZAP	Age	0.175352
ENSP00000330737	NDUFA12	Age	0.0288484
ENSP00000252102	NDUFA2	Age	0.0135686
ENSP00000418842	NDUFA6	Age	0.0130473
ENSP00000362873	NDUFA8	Age	0.0589367
ENSP00000266544	NDUFA9	Age	0.00443328
ENSP00000379417	NDUFAF6	Age	0.0283447
ENSP00000268668	NDUFB10	Age	0.0282423
ENSP00000237889	NDUFB3	Age	0.0708728
ENSP00000369176	NDUFB6	Age	0.0579532
ENSP00000215565	NDUFB7	Age	0.0104012
ENSP00000281031	NDUFC2	Age	0.0122163
ENSP00000233190	NDUFS1	Age	0.000763748
ENSP00000296684	NDUFS4	Age	0.0155109
ENSP00000274137	NDUFS6	Age	0.0104258
ENSP00000327268	NDUFV2	Age	0.0160822
ENSP00000349389	NEK11	Age	0.0118394
ENSP00000292199	NLRX1	Age	0.0897248
ENSP00000365659	NPPA	Age	0.000274782
ENSP00000450683	NRXN3	Age	0.258218
Streptavidin	P22629	Age	0.0166125
ENSP00000298838	PACSIN3	Age	0.11586
ENSP00000452997	PCSK6	Age	0.00206367
ENSP00000387654	PCYOX1	Age	0.0379341
ENSP00000360473	PFDN4	Age	0.00870926
ENSP00000249269	PMPCB	Age	0.0360317
ENSP00000362329	PPA1	Age	0.117692
ENSP00000312411	PPM1E	Age	0.00550327
ENSP00000448981	PPP1CC	Age	0.0733618
ENSP00000216350	PRMT5	Age	8.3638e-05
ENSP00000379675	PSMA1	Age	0.0797709
ENSP00000264639	PSMD3	Age	0.0171129
ENSP00000373276	RBMS3	Age	0.0933634
ENSP00000342830	RDX	Age	5.75954e-05
ENSP00000265881	REXO2	Age	0.00943918
ENSP00000264839	RIMS1	Age	0.00438492
ENSP00000398888	RPL11	Age	0.00478487
ENSP00000294189	RPL29	Age	0.021672
ENSP00000346045	RPS17	Age	0.00486807
ENSP00000435096	RPS25	Age	0.140264
ENSP00000346050	RPS3A	Age	0.0203345
ENSP00000339521	RSU1	Age	0.0120395
ENSP00000413466	RTCB	Age	0.0154292
ENSP00000357711	S100A7	Age	0.154388
ENSP00000455963	SCAMP2	Age	0.0103298
ENSP00000357861	SELENBP1	Age	0.0108215
ENSP00000402056	SERPINF2	Age	0.000252612
ENSP00000366929	SHB	Age	0.12913
ENSP00000263593	SIAE	Age	0.399535
ENSP00000360671	SLC25A5	Age	0.116784
ENSP00000332931	SLC8A1	Age	0.0204211
ENSP00000238688	SLIRP	Age	0.00844514
ENSP00000340766	SMG7	Age	0.0111352
ENSP00000300413	SNRPD1	Age	0.00625614
ENSP00000375798	SNRPD2	Age	0.0323302
ENSP00000323588	SOX2	Age	0.13696
ENSP00000257100	SPOCD1	Age	0.00126774
ENSP00000382518	SRL	Age	0.000348481
ENSP00000216218	ST13	Age	0.0642924
ENSP00000305958	STIP1	Age	0.0496273
ENSP00000218894	SUPT20H	Age	0.00254863
ENSP00000282111	TCF7L1	Age	0.0462316
ENSP00000363002	TFAM	Age	0.000836697
ENSP00000169551	TIMM21	Age	0.143292
ENSP00000271064	TINAGL1	Age	0.00581432
ENSP00000306887	TMEM126A	Age	0.0934027
ENSP00000259365	TMOD1	Age	0.00485042
ENSP00000360689	TNKS2	Age	0.108302
ENSP00000341838	TNNI3	Age	0.015024
ENSP00000236918	TNNT2	Age	0.00881915
ENSP00000171887	TNS1	Age	0.036527
ENSP00000371465	TOM1	Age	0.0361915
ENSP00000467227	TOM1L1	Age	0.0854133
ENSP00000284320	TOMM70A	Age	0.0172245
ENSP00000339051	TPT1	Age	0.0210149
ENSP00000362994	TRAF1	Age	0.00910275
ENSP00000451870	TRAJ56	Age	0.0175692
ENSP00000357575	TTC40	Age	0.0336452
ENSP00000344259	UBE2L3	Age	0.140431
ENSP00000363331	UQCC2	Age	0.144111
ENSP00000332887	UQCR10	Age	0.0288866
ENSP00000287022	UQCRB	Age	0.00794835
ENSP00000306397	UQCRFS1	Age	0.00887853
ENSP00000347495	WARS	Age	0.00429124
ENSP00000422158	WDR36	Age	0.0228113
ENSP00000384863	XPO1	Age	0.0874715
ENSP00000375977	XRCC5	Age	0.128182
ENSP00000261381	XYLT1	Age	0.168436
ENSP00000361626	YBX1	Age	0.143729
ENSP00000470319	ZNF304	Age	0.0526962
ENSP00000324422	ZYX	Age	0.0105495
