# Supplementary material for: Integrative multiomics study for validation of mechanisms in radiation-induced ischemic heart disease in Mayak workers
Source: PLoS One. 2018 Dec 31;13(12):e0209626. doi: 10.1371/journal.pone.0209626 (PMC6312255; doi:10.1371/journal.pone.0209626)
Supplement: S2 File — (XLSX) [file pone.0209626.s003.xlsx]

## Sheet: doseGOBP
Supplementary Table S2 - Integrative Multiomics Study for Validation Of Mechanisms in Radiation-Induced Ischemic Heart Disease
Anna Papiez, Omid Azimzadeh, Tamara Azizova, Maria Moseeva, Natasa Anastasov, Jan Smida, Soile Tapio, Joanna Polanska
Gene Ontology Biological Process terms enriched with dose-only dependent proteins
Pathway ID	Pathway description	Number of proteins involved	FDR	Matching proteins
GO.0055114	oxidation-reduction process	101	2.12e-32	ACAA1,ACADM,ACADVL,ACO1,ADIPOQ,AGL,AKR7A2,ALDH2,ALDH4A1,ALDOA,ATP5A1,ATP5B,ATP5C1,ATP5D,ATP5F1,ATP5L,BLVRB,CALM2,COQ7,COQ9,COX5B,COX6B1,COX7A1,CP,CPT2,CRAT,CRYM,CS,CYB5R1,CYC1,DCXR,DLAT,ECH1,ECI2,ENO1,ENSG00000267855,ETFA,ETFB,FTH1,GBE1,GLRX,GLRX5,GLUD1,GNB1,GNB2,GPX4,GRHPR,GSTK1,GSTO1,HBA2,HSD17B4,HSDL2,IDH3A,IDH3B,IVD,L2HGDH,LDHD,ME2,MT-ND2,MUT,NDUFA11,NDUFA13,NDUFA4,NDUFAB1,NDUFB11,NDUFB4,NDUF…
GO.0044248	cellular catabolic process	114	1.08e-27	ABAT,ABHD10,ACAA1,ACADM,ACADVL,ACAT1,ACSL1,ADIPOQ,AGL,AHCY,AKR1A1,ALDH4A1,ANXA7,APOE,BGN,BLVRB,CALM2,CAPN1,CAT,CPT2,CRAT,CTSD,CUL5,DBT,DCN,DLD,ECH1,EIF4A2,GLUD1,GOT2,GSTM3,GSTO1,HAL,HBA2,HBB,HIBCH,HMGB1,HMGB2,HNRNPD,HPRT1,HSD17B4,HSP90B1,HSPA5,IVD,LONP1,LUM,MCCC1,MCCC2,MLYCD,MUT,NAGK,OGN,PARK7,PCCA,PCCB,PPP2CB,PPP2R1A,PRDX3,PRELP,PRKACA,PSMA6,PSMA7,PSMB3,PSMB5,PSMB6,PSMC1,PSMC3,PSMC4,PSMC5,PSMC6,…
GO.0044281	small molecule metabolic process	140	7.71e-27	AAAS,ABHD10,ACAA1,ACAA2,ACADM,ACADVL,ACAT1,ACO1,ACSL1,ADCK3,ADIPOQ,AGL,AK1,AK3,AK4,AKR1A1,AKR7A2,ALAD,ALB,ALDH2,ALDH4A1,ALDOA,APOA1BP,APOE,ARF3,ASAH1,ATP5A1,ATP5B,ATP5C1,ATP5D,ATP5F1,ATP5L,B3GNT2,BLVRB,BSG,CALM2,CAV1,CD36,CNDP2,COQ3,COQ7,COX5B,COX6B1,CPT2,CRAT,CS,CYB5R1,CYC1,DBT,DCXR,ECH1,ENO1,ENSG00000267855,ETFA,ETFB,GBE1,GC,GLRX,GLUD1,GNB1,GNB2,GOT2,GPX4,GSTM3,HAL,HBA2,HBB,HIBCH,HPRT1,HSPA8,HS…
GO.0006091	generation of precursor metabolites and energy	59	1.07e-25	ACADVL,ACO1,ADIPOQ,AGL,ALDOA,ATP5A1,ATP5B,ATP5C1,ATP5D,ATP5F1,ATP5L,CALM2,CAT,COQ7,COQ9,COX5B,COX6B1,COX7A1,CS,CYC1,DLAT,ENO1,ENSG00000267855,ETFA,ETFB,FECH,GBE1,GNB1,GNB2,IDH3A,IDH3B,MT-ND2,NDUFA11,NDUFA13,NDUFA4,NDUFAB1,NDUFB11,NDUFB4,NDUFB5,NDUFB8,NDUFS2,NNT,PFKM,PGAM1,PKM,PRKACA,PRKAR1A,PYGB,PYGM,RPS27A,SDHA,SDHD,SLC25A12,SLC25A3,SLC25A4,SUCLA2,SUCLG1,TKT,UGP2
GO.0009056	catabolic process	123	1.07e-25	ABAT,ABHD10,ACAA1,ACADM,ACADVL,ACAT1,ACSL1,ADIPOQ,AGL,AHCY,AKR1A1,ALDH2,ALDH4A1,ALDOA,ANXA7,APOE,BGN,BLVRB,CALM2,CAPN1,CAT,CES2,CPT2,CRAT,CTSD,CUL5,DBT,DCN,DLD,ECH1,EIF4A2,ENO1,GLUD1,GOT2,GSTM3,GSTO1,HAL,HBA2,HBB,HIBCH,HMGB1,HMGB2,HNRNPD,HPRT1,HSD17B4,HSP90B1,HSPA5,HSPG2,IVD,LONP1,LUM,MCCC1,MCCC2,MLYCD,MUT,NAGK,OGN,PAFAH1B1,PARK7,PCCA,PCCB,PDHA1,PFKM,PGAM1,PKM,PPP2CB,PPP2R1A,PRDX3,PRELP,PRKACA,PS…
GO.1901575	organic substance catabolic process	111	2.19e-24	ABAT,ABHD10,ACAA1,ACADM,ACADVL,ACAT1,ADIPOQ,AGL,AHCY,AKR1A1,ALDH2,ALDH4A1,ALDOA,APOE,BGN,BLVRB,CALM2,CAPN1,CAT,CPT2,CRAT,CTSD,CUL5,DBT,DCN,DLD,ECH1,EIF4A2,ENO1,GLUD1,GOT2,HAL,HIBCH,HMGB1,HMGB2,HNRNPD,HPRT1,HSD17B4,HSP90B1,HSPA5,HSPG2,IVD,LONP1,LUM,MCCC1,MCCC2,MLYCD,MUT,NAGK,OGN,PAFAH1B1,PARK7,PCCA,PCCB,PDHA1,PFKM,PGAM1,PKM,PPP2CB,PPP2R1A,PRELP,PRKACA,PSMA6,PSMA7,PSMB3,PSMB5,PSMB6,PSMC1,PSMC3,PSMC…
GO.0015980	energy derivation by oxidation of organic compounds	51	6.51e-23	ACADVL,ACO1,AGL,ATP5A1,ATP5B,ATP5C1,ATP5D,ATP5F1,ATP5L,CALM2,CAT,COQ7,COQ9,COX5B,COX6B1,CS,CYC1,DLAT,ENSG00000267855,ETFA,ETFB,GBE1,GNB1,GNB2,IDH3A,IDH3B,MT-ND2,NDUFA11,NDUFA13,NDUFA4,NDUFAB1,NDUFB11,NDUFB4,NDUFB5,NDUFB8,NDUFS2,NNT,PDHA1,PRKACA,PRKAR1A,PYGB,PYGM,RPS27A,SDHA,SDHD,SLC25A12,SLC25A4,SUCLA2,SUCLG1,TKT,UGP2
GO.0070972	protein localization to endoplasmic reticulum	35	1.78e-22	HSPA5,PDIA3,RAB10,RPL10,RPL11,RPL13A,RPL14,RPL18,RPL26,RPL27,RPL36,RPL4,RPL5,RPL7,RPL7A,RPL9,RPLP0,RPLP2,RPN1,RPS12,RPS13,RPS16,RPS19,RPS2,RPS20,RPS24,RPS26,RPS27A,RPS28,RPS3,RPS4X,RPS6,RPS7,RYR2,VAPA
GO.0072599	establishment of protein localization to endoplasmic reticulum	32	2.18e-21	RAB10,RPL10,RPL11,RPL13A,RPL14,RPL18,RPL26,RPL27,RPL36,RPL4,RPL5,RPL7,RPL7A,RPL9,RPLP0,RPLP2,RPN1,RPS12,RPS13,RPS16,RPS19,RPS2,RPS20,RPS24,RPS26,RPS27A,RPS28,RPS3,RPS4X,RPS6,RPS7,RYR2
GO.0045333	cellular respiration	37	6.68e-21	ACO1,ATP5A1,ATP5B,ATP5C1,ATP5D,ATP5F1,ATP5L,CAT,COQ7,COQ9,COX5B,COX6B1,CS,CYC1,DLAT,ENSG00000267855,ETFA,ETFB,IDH3A,IDH3B,MT-ND2,NDUFA11,NDUFA13,NDUFA4,NDUFAB1,NDUFB11,NDUFB4,NDUFB5,NDUFB8,NDUFS2,NNT,PDHA1,SDHA,SDHD,SLC25A12,SUCLA2,SUCLG1
GO.1901564	organonitrogen compound metabolic process	107	2.37e-20	ACAT1,AK1,AK3,AK4,ALAD,ALDH4A1,ALDOA,APEH,APOA1BP,ASAH1,ATP5A1,ATP5B,ATP5C1,ATP5D,ATP5F1,ATP5L,B3GNT2,BLVRB,CAT,CNDP2,COQ7,COQ9,CRYM,DBT,DCXR,EEF1A2,EEF1B2,EEF1G,EEF2,EIF2B5,EIF4A2,EIF6,ENO1,ENSG00000267855,FECH,GLUD1,GOT2,GSTK1,GSTM3,GSTO1,HAGH,HAL,HIBCH,HPX,HSPA8,HSPG2,IARS2,IDH3B,ITIH2,IVD,LUM,MACROD1,MCCC1,ME1,MLYCD,MRPS5,MT-ND2,MUT,NACA,NDUFA4,NDUFAB1,NDUFB4,NDUFB5,NDUFB8,NDUFS2,NME1-NME2,OG…
GO.0006614	SRP-dependent cotranslational protein targeting to membrane	30	4.91e-20	RPL10,RPL11,RPL13A,RPL14,RPL18,RPL26,RPL27,RPL36,RPL4,RPL5,RPL7,RPL7A,RPL9,RPLP0,RPLP2,RPN1,RPS12,RPS13,RPS16,RPS19,RPS2,RPS20,RPS24,RPS26,RPS27A,RPS28,RPS3,RPS4X,RPS6,RPS7
GO.0051649	establishment of localization in cell	111	1.18e-19	AAAS,ABAT,ACAA2,ACTN4,ALB,ALDOA,ANK3,ANXA1,APOE,ARHGAP21,ATP2A2,ATP5A1,ATP5B,ATP5C1,ATP5D,ATP5F1,ATP5L,BSG,CALM2,CALR,CANX,CAP1,CD36,CPT2,CTNNB1,CTTN,DNAJC6,DPYSL2,EIF5A,EIF6,FGG,FTH1,FTL,GRPEL1,HSP90B1,HSPA5,HSPA8,KNG1,KPNA4,LMF1,LRPPRC,MTX2,MYH9,MYL12A,MYO1C,NDUFA13,NECAB3,NUTF2,PAFAH1B1,PAX6,PDIA3,PHB2,PKD2,PLG,RAB10,RAB1B,RAB5A,RPL10,RPL11,RPL13A,RPL14,RPL18,RPL26,RPL27,RPL36,RPL4,RPL5,RPL7,R…
GO.0019083	viral transcription	30	1.61e-19	AAAS,RPL10,RPL11,RPL13A,RPL14,RPL18,RPL26,RPL27,RPL36,RPL4,RPL5,RPL7,RPL7A,RPL9,RPLP0,RPLP2,RPS12,RPS13,RPS16,RPS19,RPS2,RPS20,RPS24,RPS26,RPS27A,RPS28,RPS3,RPS4X,RPS6,RPS7
GO.0006612	protein targeting to membrane	35	1.68e-19	ANK3,BSG,MYL12A,MYO1C,RPL10,RPL11,RPL13A,RPL14,RPL18,RPL26,RPL27,RPL36,RPL4,RPL5,RPL7,RPL7A,RPL9,RPLP0,RPLP2,RPN1,RPS12,RPS13,RPS16,RPS19,RPS2,RPS20,RPS24,RPS26,RPS27A,RPS28,RPS3,RPS4X,RPS6,RPS7,SPTBN1
GO.0090150	establishment of protein localization to membrane	41	3.29e-19	ANK3,BSG,JUP,MYL12A,MYO1C,NDUFA13,PKP2,RAB10,RPL10,RPL11,RPL13A,RPL14,RPL18,RPL26,RPL27,RPL36,RPL4,RPL5,RPL7,RPL7A,RPL9,RPLP0,RPLP2,RPN1,RPS12,RPS13,RPS16,RPS19,RPS2,RPS20,RPS24,RPS26,RPS27A,RPS28,RPS3,RPS4X,RPS6,RPS7,SAMM50,SPTBN1,TOMM22
GO.0000184	nuclear-transcribed mRNA catabolic process, nonsense-mediated decay	30	4.15e-19	PPP2R1A,RPL10,RPL11,RPL13A,RPL14,RPL18,RPL26,RPL27,RPL36,RPL4,RPL5,RPL7,RPL7A,RPL9,RPLP0,RPLP2,RPS12,RPS13,RPS16,RPS19,RPS2,RPS20,RPS24,RPS26,RPS27A,RPS28,RPS3,RPS4X,RPS6,RPS7
GO.0051641	cellular localization	122	5.75e-19	AAAS,ABAT,ACAA2,ACTN4,ADIPOQ,ALB,ALDOA,ANK3,ANXA1,APOE,ARF4,ARHGAP21,ATP2A2,ATP5A1,ATP5B,ATP5C1,ATP5D,ATP5F1,ATP5L,BSG,CALM2,CALR,CANX,CAP1,CAV1,CCDC141,CD36,CDH2,CPT2,CTNNB1,CTTN,DNAJC6,DPP10,DPYSL2,EIF5A,EIF6,FGG,FLNA,FTH1,FTL,GRPEL1,GSN,HSP90B1,HSPA5,HSPA8,JUP,KNG1,KPNA4,LMF1,LRPPRC,MTX2,MYH9,MYL12A,MYO1C,NDUFA13,NECAB3,NUTF2,OBSCN,PAFAH1B1,PAX6,PDIA3,PHB2,PKD2,PKP2,PLG,RAB10,RAB1B,RAB5A,RPL10…
GO.0044764	multi-organism cellular process	67	5.98e-19	AAAS,ALB,APOE,B2M,C1QBP,CAV1,CD93,CUL5,EIF4A2,GNB2L1,HNRNPK,HPX,HSP90AB1,HSPA8,ITGB1,KPNA4,NACA,NMT1,PSMA6,PSMA7,PSMB3,PSMB5,PSMB6,PSMC1,PSMC3,PSMC4,PSMC5,PSMC6,RAB1B,RPL10,RPL11,RPL13A,RPL14,RPL18,RPL26,RPL27,RPL36,RPL4,RPL5,RPL7,RPL7A,RPL9,RPLP0,RPLP2,RPS12,RPS13,RPS16,RPS19,RPS2,RPS20,RPS24,RPS26,RPS27A,RPS28,RPS3,RPS4X,RPS6,RPS7,RXRA,SET,SLC25A4,SYNCRIP,VAPA,VCP,VDAC1,VIM,YWHAB
GO.0071822	protein complex subunit organization	97	6.01e-19	ACAT1,ACTA1,ACTN4,ALAD,ALDOA,ANXA5,ANXA6,APOA1BP,ATAD1,BCS1L,CALR,CAMK2D,CAT,CAV1,CCT3,CDH2,COA3,CTTN,DCXR,DNAJC6,DPT,DPYSL3,DSP,ENSG00000250151,FGG,FLNA,GRHPR,GRIN2A,HBA2,HBB,HMGB2,HPRT1,HSP90B1,HSPA8,KPNA4,KRT14,LAMC1,LMOD2,LONP1,LUM,ME1,MIF,MRPS5,MYH9,NAP1L5,NFS1,NUBPL,PAFAH1B1,PCBD2,PFKM,PKP2,RBBP7,RPL10,RPL11,RPL13A,RPL14,RPL18,RPL26,RPL27,RPL36,RPL4,RPL5,RPL7,RPL7A,RPL9,RPLP0,RPLP2,RPS12,RP…
GO.0044710	single-organism metabolic process	187	8.97e-19	AAAS,ABHD10,ACAA1,ACAA2,ACADM,ACADVL,ACAT1,ACO1,ACSL1,ADCK3,ADIPOQ,AGL,AK1,AK3,AK4,AKR7A2,ALAD,ALB,ALDH2,ALDH4A1,ALDOA,APOA1BP,APOE,APOL4,ARF3,ARF4,ARL1,ASAH1,ATP5A1,ATP5C1,ATP5D,ATP5F1,ATP5L,B3GNT2,BLVRB,BSG,C1QBP,CALM2,CALR,CANX,CAV1,CD36,CNDP2,COQ3,COQ7,COX5B,COX6B1,COX7A1,CP,CPT2,CRAT,CRYAB,CRYM,CS,CTSD,CYB5R1,CYC1,DBT,DUSP3,ECH1,EEF2,EIF5A,ENO1,ENSG00000267855,ETFA,ETFB,FGG,FTH1,GANAB,GBE1,G…
GO.1902582	single-organism intracellular transport	85	9.56e-19	ACAA2,ANK3,ARHGAP21,ATP2A2,ATP5A1,ATP5B,ATP5C1,ATP5D,ATP5F1,ATP5L,BSG,CALR,CPT2,DNAJC6,EIF5A,EIF6,FLNA,FTH1,FTL,GRPEL1,HSP90B1,HSPA8,KPNA4,LMF1,LRPPRC,MTX2,MYL12A,MYO1C,NDUFA13,NUTF2,PAFAH1B1,PDIA3,PHB2,PKD2,RAB10,RAB1B,RAB5A,RPL10,RPL11,RPL13A,RPL14,RPL18,RPL26,RPL27,RPL36,RPL4,RPL5,RPL7,RPL7A,RPL9,RPLP0,RPLP2,RPN1,RPS12,RPS13,RPS16,RPS19,RPS2,RPS20,RPS24,RPS26,RPS27A,RPS28,RPS3,RPS4X,RPS6,RPS7,…
GO.0019080	viral gene expression	30	1.2e-18	AAAS,RPL10,RPL11,RPL13A,RPL14,RPL18,RPL26,RPL27,RPL36,RPL4,RPL5,RPL7,RPL7A,RPL9,RPLP0,RPLP2,RPS12,RPS13,RPS16,RPS19,RPS2,RPS20,RPS24,RPS26,RPS27A,RPS28,RPS3,RPS4X,RPS6,RPS7
GO.0022411	cellular component disassembly	56	1.37e-18	AAAS,BSG,CAPN1,CTNNB1,CTSD,DCN,DNAJC6,DSP,DSTN,FNTA,GSN,HMGB1,HMGB2,HSPA8,HSPG2,LAMB1,LAMC1,MRPS5,NID1,PAFAH1B1,PLEC,PLG,RPL10,RPL11,RPL13A,RPL14,RPL18,RPL26,RPL27,RPL36,RPL4,RPL5,RPL7,RPL7A,RPL9,RPLP0,RPLP2,RPS12,RPS13,RPS16,RPS19,RPS2,RPS20,RPS24,RPS26,RPS27A,RPS28,RPS3,RPS4X,RPS6,RPS7,SET,SPTAN1,TJP2,VIM,WIPI1
GO.0016032	viral process	66	1.58e-18	AAAS,APOE,B2M,C1QBP,CAV1,CD93,CUL5,EIF4A2,GNB2L1,HNRNPK,HPX,HSP90AB1,HSPA8,ITGB1,KPNA4,NACA,NMT1,PSMA6,PSMA7,PSMB3,PSMB5,PSMB6,PSMC1,PSMC3,PSMC4,PSMC5,PSMC6,RAB1B,RPL10,RPL11,RPL13A,RPL14,RPL18,RPL26,RPL27,RPL36,RPL4,RPL5,RPL7,RPL7A,RPL9,RPLP0,RPLP2,RPS12,RPS13,RPS16,RPS19,RPS2,RPS20,RPS24,RPS26,RPS27A,RPS28,RPS3,RPS4X,RPS6,RPS7,RXRA,SET,SLC25A4,SYNCRIP,VAPA,VCP,VDAC1,VIM,YWHAB
GO.1902580	single-organism cellular localization	71	3.93e-18	ACTN4,ADIPOQ,ALB,ANK3,APOE,ARHGAP21,BSG,CANX,CAV1,CDH2,CTNNB1,DPP10,DPYSL2,EIF6,FLNA,GRPEL1,JUP,KPNA4,LRPPRC,MTX2,MYH9,MYL12A,MYO1C,NDUFA13,NUTF2,PAFAH1B1,PAX6,PDIA3,PHB2,PKP2,RAB10,RAB5A,RPL10,RPL11,RPL13A,RPL14,RPL18,RPL26,RPL27,RPL36,RPL4,RPL5,RPL7,RPL7A,RPL9,RPLP0,RPLP2,RPN1,RPS12,RPS13,RPS16,RPS19,RPS2,RPS20,RPS24,RPS26,RPS27A,RPS28,RPS3,RPS4X,RPS6,RPS7,S100A13,SAMM50,SEC31A,SPTBN1,TIMM13,TI…
GO.0072657	protein localization to membrane	47	5.46e-18	ADIPOQ,ANK3,APOE,BSG,CAV1,CDH2,DPP10,FLNA,JUP,MYL12A,MYO1C,NDUFA13,PKP2,RAB10,RPL10,RPL11,RPL13A,RPL14,RPL18,RPL26,RPL27,RPL36,RPL4,RPL5,RPL7,RPL7A,RPL9,RPLP0,RPLP2,RPN1,RPS12,RPS13,RPS16,RPS19,RPS2,RPS20,RPS24,RPS26,RPS27A,RPS28,RPS3,RPS4X,RPS6,RPS7,SAMM50,SPTBN1,TOMM22
GO.0006414	translational elongation	35	7.36e-18	EEF1A2,EEF1B2,EEF1G,EEF2,MRPS5,RPL10,RPL11,RPL13A,RPL14,RPL18,RPL26,RPL27,RPL36,RPL4,RPL5,RPL7,RPL7A,RPL9,RPLP0,RPLP2,RPS12,RPS13,RPS16,RPS19,RPS2,RPS20,RPS24,RPS26,RPS27A,RPS28,RPS3,RPS4X,RPS6,RPS7,TSFM
GO.0046907	intracellular transport	90	7.45e-18	AAAS,ACAA2,ANK3,APOE,ARHGAP21,ATP2A2,ATP5A1,ATP5B,ATP5C1,ATP5D,ATP5F1,ATP5L,BSG,CALR,CPT2,CTTN,DNAJC6,EIF5A,EIF6,FLNA,FTH1,FTL,GRPEL1,HSP90B1,HSPA8,KPNA4,LMF1,LRPPRC,MTX2,MYL12A,MYO1C,NDUFA13,NUTF2,PAFAH1B1,PDIA3,PHB2,PKD2,RAB10,RAB1B,RAB5A,RPL10,RPL11,RPL13A,RPL14,RPL18,RPL26,RPL27,RPL36,RPL4,RPL5,RPL7,RPL7A,RPL9,RPLP0,RPLP2,RPN1,RPS12,RPS13,RPS16,RPS19,RPS2,RPS20,RPS24,RPS26,RPS27A,RPS28,RPS3,R…
GO.0072594	establishment of protein localization to organelle	45	3.81e-17	GRPEL1,KPNA4,MTX2,NDUFA13,NUTF2,PDIA3,PHB2,RAB10,RPL10,RPL11,RPL13A,RPL14,RPL18,RPL26,RPL27,RPL36,RPL4,RPL5,RPL7,RPL7A,RPL9,RPLP0,RPLP2,RPN1,RPS12,RPS13,RPS16,RPS19,RPS2,RPS20,RPS24,RPS26,RPS27A,RPS28,RPS3,RPS4X,RPS6,RPS7,RYR2,SAMM50,SPTBN1,TIMM13,TIMM44,TOB1,TOMM22
GO.0044403	symbiosis, encompassing mutualism through parasitism	67	6.04e-17	AAAS,ALB,APOE,B2M,C1QBP,CAV1,CD93,CUL5,EIF4A2,GNB2L1,HNRNPK,HPX,HSP90AB1,HSPA8,ITGB1,KPNA4,NACA,NMT1,PSMA6,PSMA7,PSMB3,PSMB5,PSMB6,PSMC1,PSMC3,PSMC4,PSMC5,PSMC6,RAB1B,RPL10,RPL11,RPL13A,RPL14,RPL18,RPL26,RPL27,RPL36,RPL4,RPL5,RPL7,RPL7A,RPL9,RPLP0,RPLP2,RPS12,RPS13,RPS16,RPS19,RPS2,RPS20,RPS24,RPS26,RPS27A,RPS28,RPS3,RPS4X,RPS6,RPS7,RXRA,SET,SLC25A4,SYNCRIP,VAPA,VCP,VDAC1,VIM,YWHAB
GO.1902578	single-organism localization	148	6.04e-17	AAAS,ABAT,ACAA2,ACO1,ACSL1,ACTG1,ACTN4,ADIPOQ,ALB,ALDOA,ANK3,ANXA1,ANXA11,APOE,APOL4,ARHGAP21,ATP2A2,ATP5D,ATP5F1,AZGP1,BSG,CA1,CALM2,CALR,CAMK2B,CAMK2D,CANX,CAP1,CAV1,CD36,CD93,CDH2,CLIC4,COX5B,COX6B1,COX7A1,CP,CPT2,CRYM,CTNNB1,CUL5,DNAJC6,DPP10,DPYSL2,EIF5A,EIF6,ENSG00000250151,FGG,FLNA,GOT2,GRPEL1,GSN,HBA2,HBB,HBD,HNRNPA3,HPX,HSP90AB1,HSP90B1,HSPA5,HSPA8,JUP,KNG1,KPNA4,LMF1,LRPPRC,MTX2,MYL12A,…
GO.0044765	single-organism transport	142	7.52e-17	AAAS,ABAT,ACAA2,ACO1,ACSL1,ACTG1,ACTN4,ALB,ALDOA,ANK3,ANXA1,ANXA11,APOE,APOL4,ARHGAP21,ATP2A2,ATP5D,ATP5F1,AZGP1,BSG,CA1,CALM2,CALR,CAMK2B,CAMK2D,CANX,CAP1,CAV1,CD36,CD93,CLIC4,COX5B,COX6B1,COX7A1,CP,CPT2,CRYM,CTNNB1,CUL5,DNAJC6,DPYSL2,EIF5A,EIF6,ENSG00000250151,FGG,GOT2,GRPEL1,GSN,HBA2,HBB,HBD,HNRNPA3,HPX,HSP90AB1,HSP90B1,HSPA5,HSPA8,KNG1,KPNA4,LMF1,LRPPRC,MTX2,MYH9,MYL12A,MYO1C,NDUFA13,NDUFA4,N…
GO.0006605	protein targeting	48	1.01e-16	ANK3,BSG,GRPEL1,KPNA4,MTX2,MYL12A,MYO1C,NDUFA13,NUTF2,PDIA3,PHB2,RPL10,RPL11,RPL13A,RPL14,RPL18,RPL26,RPL27,RPL36,RPL4,RPL5,RPL7,RPL7A,RPL9,RPLP0,RPLP2,RPN1,RPS12,RPS13,RPS16,RPS19,RPS2,RPS20,RPS24,RPS26,RPS27A,RPS28,RPS3,RPS4X,RPS6,RPS7,SAMM50,SPTBN1,TIMM13,TIMM44,TOB1,TOMM22,YWHAB
GO.1901566	organonitrogen compound biosynthetic process	73	1.76e-16	ABAT,AHCY,AK1,AK3,AK4,ALAD,ALDH4A1,ALDOA,ATIC,ATP5A1,ATP5B,ATP5C1,ATP5D,ATP5F1,ATP5L,B3GNT2,BGN,CNDP2,DCN,EEF1A2,EEF1B2,EEF1G,EEF2,EIF2B5,EIF4A2,EIF6,ENSG00000267855,FECH,GLUD1,GSTM3,GSTO1,HAGH,HPRT1,HSPG2,IARS2,LUM,ME1,MRPS5,NACA,NFS1,NME1-NME2,OGN,PCBD2,PKM,PNKD,PRELP,QDPR,RPL10,RPL14,RPL18,RPL36,RPL4,RPL5,RPL7,RPL7A,RPL9,RPLP0,RPLP2,RPN1,RPS12,RPS13,RPS16,RPS19,RPS2,RPS24,RPS27A,RPS28,RPS3,SPR…
GO.0022904	respiratory electron transport chain	28	1.96e-16	ATP5A1,ATP5B,ATP5C1,ATP5D,ATP5F1,ATP5L,COQ7,COQ9,COX5B,COX6B1,CYC1,DLD,ENSG00000267855,ETFA,ETFB,MT-ND2,NDUFA11,NDUFA13,NDUFA4,NDUFAB1,NDUFB11,NDUFB4,NDUFB5,NDUFB8,NDUFS2,SDHA,SDHD,SLC25A12
GO.0016482	cytoplasmic transport	62	3.56e-16	AAAS,ANK3,ATP2A2,CALR,EIF5A,EIF6,FLNA,GRPEL1,HSP90B1,KPNA4,LMF1,MTX2,NDUFA13,NUTF2,PDIA3,PHB2,PKD2,RAB10,RAB1B,RAB5A,RPL10,RPL11,RPL13A,RPL14,RPL18,RPL26,RPL27,RPL36,RPL4,RPL5,RPL7,RPL7A,RPL9,RPLP0,RPLP2,RPN1,RPS12,RPS13,RPS16,RPS19,RPS2,RPS20,RPS24,RPS26,RPS27A,RPS28,RPS3,RPS4X,RPS6,RPS7,RYR2,SAMM50,SEC31A,SET,SPTBN1,TIMM13,TIMM44,TOB1,TOMM22,TST,VAPA,WIPI1
GO.0019058	viral life cycle	37	3.56e-16	AAAS,APOE,CAV1,HSP90AB1,ITGB1,KPNA4,RAB1B,RPL10,RPL11,RPL13A,RPL14,RPL18,RPL26,RPL27,RPL36,RPL4,RPL5,RPL7,RPL7A,RPL9,RPLP0,RPLP2,RPS12,RPS13,RPS16,RPS19,RPS2,RPS20,RPS24,RPS26,RPS27A,RPS28,RPS3,RPS4X,RPS6,RPS7,VCP
GO.0006402	mRNA catabolic process	32	1.92e-15	EIF4A2,PPP2R1A,RNH1,RPL10,RPL11,RPL13A,RPL14,RPL18,RPL26,RPL27,RPL36,RPL4,RPL5,RPL7,RPL7A,RPL9,RPLP0,RPLP2,RPS12,RPS13,RPS16,RPS19,RPS2,RPS20,RPS24,RPS26,RPS27A,RPS28,RPS3,RPS4X,RPS6,RPS7
GO.0000956	nuclear-transcribed mRNA catabolic process	31	2.45e-15	EIF4A2,PPP2R1A,RPL10,RPL11,RPL13A,RPL14,RPL18,RPL26,RPL27,RPL36,RPL4,RPL5,RPL7,RPL7A,RPL9,RPLP0,RPLP2,RPS12,RPS13,RPS16,RPS19,RPS2,RPS20,RPS24,RPS26,RPS27A,RPS28,RPS3,RPS4X,RPS6,RPS7
GO.0033365	protein localization to organelle	52	2.45e-15	ARF4,ARL1,CALR,GRPEL1,HSPA5,KPNA4,MTX2,NDUFA13,NUTF2,OBSCN,PAX6,PDIA3,PHB2,RAB10,RPL10,RPL11,RPL13A,RPL14,RPL18,RPL26,RPL27,RPL36,RPL4,RPL5,RPL7,RPL7A,RPL9,RPLP0,RPLP2,RPN1,RPS12,RPS13,RPS16,RPS19,RPS2,RPS20,RPS24,RPS26,RPS27A,RPS28,RPS3,RPS4X,RPS6,RPS7,RYR2,SAMM50,SPTBN1,TIMM13,TIMM44,TOB1,TOMM22,VAPA
GO.0043624	cellular protein complex disassembly	33	3.42e-15	DNAJC6,DSTN,HSPA8,MRPS5,RPL10,RPL11,RPL13A,RPL14,RPL18,RPL26,RPL27,RPL36,RPL4,RPL5,RPL7,RPL7A,RPL9,RPLP0,RPLP2,RPS12,RPS13,RPS16,RPS19,RPS2,RPS20,RPS24,RPS26,RPS27A,RPS28,RPS3,RPS4X,RPS6,RPS7
GO.0061024	membrane organization	67	4.25e-15	AAAS,ACAA2,ACTG1,ADIPOQ,ANK3,ANXA7,APOE,ATP2A2,BSG,CALM2,CAV1,CDH2,CHCHD3,DNAJC6,DPP10,FLNA,FTH1,FTL,GSN,HSPA8,JUP,MYH9,MYL12A,MYO1C,NDUFA13,PAFAH1B1,PKP2,PPP2R1A,RAB10,RPL10,RPL11,RPL13A,RPL14,RPL18,RPL26,RPL27,RPL36,RPL4,RPL5,RPL7,RPL7A,RPL9,RPLP0,RPLP2,RPN1,RPS12,RPS13,RPS16,RPS19,RPS2,RPS20,RPS24,RPS26,RPS27A,RPS28,RPS3,RPS4X,RPS6,RPS7,SAMM50,SEC31A,SPTBN1,STOML2,TOMM22,VAPA,YWHAB,YWHAQ
GO.0044712	single-organism catabolic process	67	7.36e-15	ABAT,ABHD10,ACAA1,ACADM,ACADVL,ACAT1,ADIPOQ,AGL,AHCY,AKR1A1,ALDH2,ALDH4A1,ALDOA,APOE,BGN,BLVRB,CALM2,CAT,CPT2,CRAT,CTSD,DBT,DCN,DLD,ECH1,ENO1,GLUD1,GOT2,HAL,HBA2,HBB,HIBCH,HPRT1,HSD17B4,HSP90B1,HSPA5,IVD,LUM,MCCC1,MCCC2,MLYCD,MUT,NAGK,OGN,PAFAH1B1,PARK7,PCCA,PCCB,PDHA1,PFKM,PGAM1,PKM,PRDX3,PRELP,PRKACA,PSMC1,PSMC3,PSMC4,PSMC5,PSMC6,PYGB,PYGM,QDPR,SUOX,TST,VCP,WIPI1
GO.0043241	protein complex disassembly	34	8.37e-15	DNAJC6,DSTN,HSPA8,MRPS5,RPL10,RPL11,RPL13A,RPL14,RPL18,RPL26,RPL27,RPL36,RPL4,RPL5,RPL7,RPL7A,RPL9,RPLP0,RPLP2,RPS12,RPS13,RPS16,RPS19,RPS2,RPS20,RPS24,RPS26,RPS27A,RPS28,RPS3,RPS4X,RPS6,RPS7,SET
GO.0006810	transport	153	1.26e-14	AAAS,ABAT,ACAA2,ACO1,ACSL1,ACTG1,ACTN4,AHSG,ALB,ALDOA,ANK3,ANXA1,ANXA11,APOE,APOL4,ARF3,ARF4,ARHGAP21,ATP2A2,ATP5D,ATP5F1,AZGP1,BSG,CA1,CALM2,CALR,CAMK2B,CAMK2D,CANX,CAV1,CCT3,CCT7,CD36,CD93,CLIC4,COX5B,COX6B1,COX7A1,CP,CPT2,CRAT,CRYM,CTNNB1,CTTN,CUL5,DYNLRB2,EIF5A,EIF6,ENSG00000250151,FGG,GDI2,GOT2,GRPEL1,GSN,HBA2,HBB,HBD,HNRNPA1L2,HNRNPA2B1,HNRNPA3,HPX,HSP90AB1,HSP90B1,KNG1,LGALS3BP,LMF1,LRPPRC…
GO.0046700	heterocycle catabolic process	43	1.26e-14	AHCY,ALDH4A1,BLVRB,CAT,EIF4A2,GOT2,HAL,HMGB1,HMGB2,HNRNPD,HPRT1,MLYCD,PPP2R1A,RNH1,RPL10,RPL11,RPL13A,RPL14,RPL18,RPL26,RPL27,RPL36,RPL4,RPL5,RPL7,RPL7A,RPL9,RPLP0,RPLP2,RPS12,RPS13,RPS16,RPS19,RPS2,RPS20,RPS24,RPS26,RPS27A,RPS28,RPS3,RPS4X,RPS6,RPS7
GO.0006401	RNA catabolic process	33	1.39e-14	EIF4A2,HNRNPD,PPP2R1A,RNH1,RPL10,RPL11,RPL13A,RPL14,RPL18,RPL26,RPL27,RPL36,RPL4,RPL5,RPL7,RPL7A,RPL9,RPLP0,RPLP2,RPS12,RPS13,RPS16,RPS19,RPS2,RPS20,RPS24,RPS26,RPS27A,RPS28,RPS3,RPS4X,RPS6,RPS7
GO.0006415	translational termination	30	1.53e-14	MRPS5,RPL10,RPL11,RPL13A,RPL14,RPL18,RPL26,RPL27,RPL36,RPL4,RPL5,RPL7,RPL7A,RPL9,RPLP0,RPLP2,RPS12,RPS13,RPS16,RPS19,RPS2,RPS20,RPS24,RPS26,RPS27A,RPS28,RPS3,RPS4X,RPS6,RPS7
GO.0051234	establishment of localization	156	1.53e-14	AAAS,ABAT,ACAA2,ACO1,ACSL1,ACTG1,ACTN4,AHSG,ALB,ALDOA,ANK3,ANXA1,ANXA11,APOE,APOL4,ARF3,ARF4,ARHGAP21,ATP2A2,ATP5D,ATP5F1,AZGP1,BSG,CA1,CALM2,CALR,CAMK2B,CAMK2D,CANX,CAV1,CCT3,CCT7,CD36,CD93,CLIC4,COX5B,COX6B1,COX7A1,CP,CPT2,CRAT,CRYM,CTNNB1,CTTN,CUL5,DYNLRB2,EIF5A,EIF6,ENSG00000250151,FGG,FLNA,GDI2,GOT2,GRPEL1,GSN,HBA2,HBB,HBD,HNRNPA1L2,HNRNPA2B1,HNRNPA3,HPX,HSP90AB1,HSP90B1,JUP,KNG1,LGALS3BP,LM…
GO.0010035	response to inorganic substance	45	1.85e-14	ABAT,ACO1,ACTG1,ALAD,ANK3,ANXA1,ANXA11,ANXA5,ANXA7,ATIC,ATP5D,B2M,BSG,CA2,CALM2,CALR,CAMK2B,CAMK2D,CAT,CAV1,CLIC4,CRYAB,EEF1A2,FECH,FGG,GRIN2A,GSN,HBA2,HBB,KPNA4,KRT14,LONP1,PARK7,PKD2,PPP2CB,PRDX3,QDPR,RXRA,RYR2,S100A13,S100A8,S100A9,SEC31A,SLC25A12,TTN
GO.1901361	organic cyclic compound catabolic process	45	1.85e-14	AHCY,ALDH4A1,APOE,BLVRB,CAT,EIF4A2,GOT2,HAL,HMGB1,HMGB2,HNRNPD,HPRT1,MLYCD,PPP2R1A,QDPR,RNH1,RPL10,RPL11,RPL13A,RPL14,RPL18,RPL26,RPL27,RPL36,RPL4,RPL5,RPL7,RPL7A,RPL9,RPLP0,RPLP2,RPS12,RPS13,RPS16,RPS19,RPS2,RPS20,RPS24,RPS26,RPS27A,RPS28,RPS3,RPS4X,RPS6,RPS7
GO.0034613	cellular protein localization	76	2.83e-14	ADIPOQ,ANK3,APOE,ARF4,ARL1,BSG,CALR,CAV1,CDH2,CTNNB1,CTTN,DPP10,EIF5A,FLNA,GRPEL1,GSN,HSP90B1,HSPA5,JUP,KPNA4,MTX2,MYL12A,MYO1C,NDUFA13,NUTF2,OBSCN,PAX6,PDIA3,PHB2,PKD2,PKP2,RAB10,RAB1B,RAB5A,RPL10,RPL11,RPL13A,RPL14,RPL18,RPL26,RPL27,RPL36,RPL4,RPL5,RPL7,RPL7A,RPL9,RPLP0,RPLP2,RPN1,RPS12,RPS13,RPS16,RPS19,RPS2,RPS20,RPS24,RPS26,RPS27A,RPS28,RPS3,RPS4X,RPS6,RPS7,RYR2,SAMM50,SPTBN1,TIMM13,TIMM44,T…
GO.0019752	carboxylic acid metabolic process	62	3.48e-14	ABHD10,ACAA1,ACAA2,ACADM,ACADVL,ACAT1,ACO1,ACSL1,ADIPOQ,AKR1A1,ALB,ALDH4A1,ALDOA,ATIC,BGN,BSG,CNDP2,CPT2,CRAT,CS,DBT,DCN,ECH1,ENO1,GLUD1,GOT2,GPX4,HAL,HIBCH,IARS2,IDH3A,IVD,L2HGDH,MCCC1,MCCC2,ME1,ME2,MIF,MLYCD,MUT,NAGK,NDUFAB1,NNT,OLAH,PARK7,PCCA,PCCB,PDHX,PFKM,PGAM1,PTGDS,PTGES2,PTGR2,QDPR,RXRA,SDHA,SDHD,SPR,SUOX,TMLHE,TST,UGP2
GO.0009057	macromolecule catabolic process	67	3.7e-14	AGL,APOE,BGN,CALM2,CAPN1,CTSD,CUL5,DCN,EIF4A2,HMGB1,HMGB2,HNRNPD,HSP90B1,HSPA5,HSPG2,LONP1,LUM,OGN,PPP2CB,PPP2R1A,PRELP,PSMA6,PSMA7,PSMB3,PSMB5,PSMB6,PSMC1,PSMC3,PSMC4,PSMC5,PSMC6,PYGB,PYGM,RNH1,RPL10,RPL11,RPL13A,RPL14,RPL18,RPL26,RPL27,RPL36,RPL4,RPL5,RPL7,RPL7A,RPL9,RPLP0,RPLP2,RPS12,RPS13,RPS16,RPS19,RPS2,RPS20,RPS24,RPS26,RPS27A,RPS28,RPS3,RPS4X,RPS6,RPS7,UBA1,USP14,USP9X,VCP
GO.0044270	cellular nitrogen compound catabolic process	42	5.64e-14	AHCY,BLVRB,CAT,EIF4A2,HAL,HMGB1,HMGB2,HNRNPD,HPRT1,MLYCD,PPP2R1A,RNH1,RPL10,RPL11,RPL13A,RPL14,RPL18,RPL26,RPL27,RPL36,RPL4,RPL5,RPL7,RPL7A,RPL9,RPLP0,RPLP2,RPS12,RPS13,RPS16,RPS19,RPS2,RPS20,RPS24,RPS26,RPS27A,RPS28,RPS3,RPS4X,RPS6,RPS7,TST
GO.0006413	translational initiation	33	6.36e-14	EIF2B5,EIF4A2,EIF6,MRPS5,RPL10,RPL11,RPL13A,RPL14,RPL18,RPL26,RPL27,RPL36,RPL4,RPL5,RPL7,RPL7A,RPL9,RPLP0,RPLP2,RPS12,RPS13,RPS16,RPS19,RPS2,RPS20,RPS24,RPS26,RPS27A,RPS28,RPS3,RPS4X,RPS6,RPS7
GO.0009167	purine ribonucleoside monophosphate metabolic process	30	6.45e-14	AK1,AK3,AK4,ALDOA,ATIC,ATP5A1,ATP5B,ATP5C1,ATP5D,ATP5F1,ATP5L,COQ7,COQ9,DLD,ENO1,ENSG00000267855,HPRT1,HSPA8,MT-ND2,NDUFA4,NDUFAB1,NDUFB4,NDUFB5,NDUFB8,NDUFS2,OLA1,PDHA1,PFKM,PGAM1,STOML2
GO.0046395	carboxylic acid catabolic process	30	6.45e-14	ABAT,ABHD10,ACAA1,ACADM,ACADVL,ACAT1,ADIPOQ,AHCY,AKR1A1,ALDH4A1,CPT2,CRAT,DBT,DLD,ECH1,GLUD1,GOT2,HAL,HIBCH,HSD17B4,IVD,MCCC1,MCCC2,MUT,NAGK,PCCA,PCCB,QDPR,SUOX,TST
GO.0033036	macromolecule localization	107	1.08e-13	AAAS,ACSL1,ACTN4,ADIPOQ,ALB,ANK3,ANXA1,APOE,APOL4,ARF3,ARF4,ARL1,AZGP1,BSG,CALR,CANX,CAV1,CD36,CDH2,CPT2,CTNNB1,CTTN,DPP10,DSP,EIF5A,FGG,FLNA,GDI2,GOT2,GRPEL1,GSN,HNRNPA1L2,HNRNPA2B1,HNRNPA3,HSP90B1,HSPA5,HSPG2,JUP,LMF1,LRPPRC,MTX2,MYH9,MYL12A,MYO1C,NACA,NDUFA13,NECAB3,NUTF2,OBSCN,PAFAH1B1,PAX6,PDIA3,PHB2,PKD2,PKP2,RAB10,RAB1B,RAB5A,RPL10,RPL11,RPL13A,RPL14,RPL18,RPL26,RPL27,RPL36,RPL4,RPL5,RPL7,…
GO.0019439	aromatic compound catabolic process	42	1.23e-13	AHCY,BLVRB,CAT,EIF4A2,HAL,HMGB1,HMGB2,HNRNPD,HPRT1,MLYCD,PPP2R1A,QDPR,RNH1,RPL10,RPL11,RPL13A,RPL14,RPL18,RPL26,RPL27,RPL36,RPL4,RPL5,RPL7,RPL7A,RPL9,RPLP0,RPLP2,RPS12,RPS13,RPS16,RPS19,RPS2,RPS20,RPS24,RPS26,RPS27A,RPS28,RPS3,RPS4X,RPS6,RPS7
GO.0008104	protein localization	95	1.36e-13	AAAS,ACTN4,ADIPOQ,ANK3,ANXA1,APOE,ARF3,ARF4,ARL1,AZGP1,BSG,CALR,CANX,CAV1,CD36,CDH2,CTNNB1,CTTN,DPP10,DSP,EIF5A,FGG,FLNA,GDI2,GRPEL1,GSN,HSP90B1,HSPA5,HSPG2,JUP,LMF1,MTX2,MYH9,MYL12A,MYO1C,NACA,NDUFA13,NECAB3,NUTF2,OBSCN,PAFAH1B1,PAX6,PDIA3,PHB2,PKD2,PKP2,RAB10,RAB1B,RAB5A,RPL10,RPL11,RPL13A,RPL14,RPL18,RPL26,RPL27,RPL36,RPL4,RPL5,RPL7,RPL7A,RPL9,RPLP0,RPLP2,RPN1,RPS12,RPS13,RPS16,RPS19,RPS2,RPS2…
GO.0051186	cofactor metabolic process	36	1.57e-13	ACSL1,ADCK3,AHCY,AKR7A2,ALAD,ALDOA,APOA1BP,ATIC,BLVRB,COQ3,COQ7,COQ9,DCXR,DLAT,DLD,ENO1,FECH,HPX,HSD17B4,IDH3B,MCCC1,ME1,MLYCD,NFS1,OLAH,PCBD2,PCCA,PCCB,PFKM,PGAM1,PKM,QDPR,SPR,SUCLA2,SUCLG1,TKT
GO.0034655	nucleobase-containing compound catabolic process	39	1.88e-13	AHCY,CAT,EIF4A2,HMGB1,HMGB2,HNRNPD,HPRT1,MLYCD,PPP2R1A,RNH1,RPL10,RPL11,RPL13A,RPL14,RPL18,RPL26,RPL27,RPL36,RPL4,RPL5,RPL7,RPL7A,RPL9,RPLP0,RPLP2,RPS12,RPS13,RPS16,RPS19,RPS2,RPS20,RPS24,RPS26,RPS27A,RPS28,RPS3,RPS4X,RPS6,RPS7
GO.0009205	purine ribonucleoside triphosphate metabolic process	29	2.15e-13	AK1,AK3,AK4,ALDOA,ATP5A1,ATP5B,ATP5C1,ATP5D,ATP5F1,ATP5L,COQ7,COQ9,DLD,ENO1,ENSG00000267855,HSPA8,MT-ND2,NDUFA4,NDUFAB1,NDUFB4,NDUFB5,NDUFB8,NDUFS2,NME1-NME2,OLA1,PDHA1,PFKM,PGAM1,STOML2
GO.0044802	single-organism membrane organization	56	2.68e-13	AAAS,ACAA2,ADIPOQ,ANK3,APOE,ATP2A2,BSG,CAV1,CDH2,CHCHD3,DPP10,FLNA,JUP,MYL12A,MYO1C,NDUFA13,PAFAH1B1,PKP2,PPP2R1A,RAB10,RPL10,RPL11,RPL13A,RPL14,RPL18,RPL26,RPL27,RPL36,RPL4,RPL5,RPL7,RPL7A,RPL9,RPLP0,RPLP2,RPN1,RPS12,RPS13,RPS16,RPS19,RPS2,RPS20,RPS24,RPS26,RPS27A,RPS28,RPS3,RPS4X,RPS6,RPS7,SAMM50,SEC31A,SPTBN1,STOML2,TOMM22,VAPA
GO.0006886	intracellular protein transport	57	4.83e-13	ANK3,BSG,CALR,CTTN,EIF5A,GRPEL1,HSP90B1,KPNA4,MTX2,MYL12A,MYO1C,NDUFA13,NUTF2,PDIA3,PHB2,RAB10,RAB1B,RAB5A,RPL10,RPL11,RPL13A,RPL14,RPL18,RPL26,RPL27,RPL36,RPL4,RPL5,RPL7,RPL7A,RPL9,RPLP0,RPLP2,RPN1,RPS12,RPS13,RPS16,RPS19,RPS2,RPS20,RPS24,RPS26,RPS27A,RPS28,RPS3,RPS4X,RPS6,RPS7,SAMM50,SPTBN1,TIMM13,TIMM44,TOB1,TOM1L2,TOMM22,VCP,YWHAB
GO.0045184	establishment of protein localization	80	5.6e-13	AAAS,ACTN4,ANK3,ANXA1,APOE,ARF3,ARF4,AZGP1,BSG,CALR,CANX,CD36,CTTN,EIF5A,FGG,FLNA,GDI2,GRPEL1,HSP90B1,JUP,LMF1,MTX2,MYH9,MYL12A,MYO1C,NACA,NDUFA13,NECAB3,NUTF2,PAFAH1B1,PDIA3,PHB2,PKP2,RAB10,RAB1B,RAB5A,RPL10,RPL11,RPL13A,RPL14,RPL18,RPL26,RPL27,RPL36,RPL4,RPL5,RPL7,RPL7A,RPL9,RPLP0,RPLP2,RPN1,RPS12,RPS13,RPS16,RPS19,RPS2,RPS20,RPS24,RPS26,RPS27A,RPS28,RPS3,RPS4X,RPS6,RPS7,RYR2,S100A13,SAMM50,SCF…
GO.0044282	small molecule catabolic process	33	6.07e-13	ABAT,ABHD10,ACAA1,ACADM,ACADVL,ACAT1,ADIPOQ,AHCY,AKR1A1,ALDH2,ALDH4A1,APOE,CPT2,CRAT,DBT,DLD,ECH1,GLUD1,GOT2,HAL,HIBCH,HSD17B4,IVD,MCCC1,MCCC2,MUT,NAGK,PARK7,PCCA,PCCB,QDPR,SUOX,TST
GO.0043933	macromolecular complex subunit organization	107	1.14e-12	ACAT1,ACTA1,ACTN4,ALAD,ALDOA,ANXA5,ANXA6,APOA1BP,APOE,ATAD1,BCS1L,C1QBP,CALR,CAMK2D,CAT,CAV1,CCT3,CDH2,COA3,CTNNB1,CTTN,DCXR,DNAJC6,DPT,DPYSL3,DSP,EIF6,ENSG00000250151,FECH,FGG,FLNA,GPX4,GRHPR,GRIN2A,HBA2,HBB,HIST1H4H,HMGB1,HMGB2,HPRT1,HSP90B1,HSPA8,KPNA4,KRT14,LAMC1,LMOD2,LONP1,LUM,ME1,MIF,MRPS5,MYH9,NAP1L5,NFS1,NUBPL,PAFAH1B1,PCBD2,PFKM,PHB,PKP2,RBBP7,RPL10,RPL11,RPL13A,RPL14,RPL18,RPL26,RPL27,…
GO.0046034	ATP metabolic process	27	1.18e-12	AK1,AK4,ALDOA,ATP5A1,ATP5B,ATP5C1,ATP5D,ATP5F1,ATP5L,COQ7,COQ9,DLD,ENO1,ENSG00000267855,HSPA8,MT-ND2,NDUFA4,NDUFAB1,NDUFB4,NDUFB5,NDUFB8,NDUFS2,OLA1,PDHA1,PFKM,PGAM1,STOML2
GO.0015031	protein transport	76	1.36e-12	AAAS,ACTN4,ANK3,ANXA1,APOE,ARF3,ARF4,AZGP1,BSG,CALR,CANX,CD36,CTTN,EIF5A,FGG,GDI2,GRPEL1,HSP90B1,LMF1,MTX2,MYH9,MYL12A,MYO1C,NACA,NDUFA13,NECAB3,NUTF2,PAFAH1B1,PDIA3,PHB2,RAB10,RAB1B,RAB5A,RPL10,RPL11,RPL13A,RPL14,RPL18,RPL26,RPL27,RPL36,RPL4,RPL5,RPL7,RPL7A,RPL9,RPLP0,RPLP2,RPN1,RPS12,RPS13,RPS16,RPS19,RPS2,RPS20,RPS24,RPS26,RPS27A,RPS28,RPS3,RPS4X,RPS6,RPS7,S100A13,SAMM50,SCFD1,SEC31A,SPTBN1,TF…
GO.0051179	localization	172	1.39e-12	AAAS,ABAT,ACAA2,ACO1,ACSL1,ACTG1,ADIPOQ,AHSG,ALB,ALDOA,ANK3,ANXA1,ANXA11,APOE,APOL4,ARF3,ARHGAP21,ATP2A2,ATP5D,ATP5F1,AZGP1,BSG,CA1,CALM2,CALR,CAMK2B,CAMK2D,CANX,CAV1,CCDC141,CCT3,CCT7,CD36,CD93,CDH2,CLIC4,COX5B,COX6B1,COX7A1,CP,CPT2,CRAT,CRYM,CTNNB1,DPP10,DSP,DYNLRB2,EIF5A,EIF6,ENSG00000250151,FGG,FLNA,GDI2,GOT2,GRPEL1,GSN,HBA2,HBB,HBD,HMGB1,HMGB2,HNRNPA1L2,HNRNPA2B1,HNRNPA3,HPX,HSP90AB1,HSP90B1…
GO.0043436	oxoacid metabolic process	64	1.45e-12	ABHD10,ACAA1,ACAA2,ACADM,ACADVL,ACAT1,ACO1,ACSL1,ADIPOQ,AKR1A1,ALB,ALDH4A1,ALDOA,ATIC,B3GNT2,BSG,CNDP2,CPT2,CRAT,CS,DBT,ECH1,ENO1,GLUD1,GOT2,GPX4,HAL,HIBCH,HSPG2,IARS2,IDH3A,IVD,L2HGDH,LUM,MCCC1,MCCC2,ME1,ME2,MIF,MLYCD,MUT,NAGK,NDUFAB1,NNT,OGN,OLAH,PARK7,PCCA,PCCB,PDHX,PFKM,PGAM1,PRELP,PTGDS,PTGES2,PTGR2,QDPR,RXRA,SDHA,SDHD,SPR,TMLHE,TST,UGP2
GO.0042278	purine nucleoside metabolic process	33	3.65e-12	AK1,AK3,AK4,ALDOA,ATP5A1,ATP5B,ATP5C1,ATP5D,ATP5F1,ATP5L,COQ7,COQ9,DLD,ENO1,ENSG00000267855,HPRT1,HSPA8,MACROD1,MCCC2,MLYCD,MT-ND2,NDUFA4,NDUFAB1,NDUFB4,NDUFB5,NDUFB8,NDUFS2,NME1-NME2,OLA1,PDHA1,PFKM,PGAM1,STOML2
GO.0071702	organic substance transport	98	3.82e-12	AAAS,ACSL1,ACTN4,ALB,ANK3,ANXA1,APOE,APOL4,ARF3,ARF4,AZGP1,BSG,CA1,CA2,CALR,CANX,CD36,CPT2,CRYM,CTTN,EIF5A,FGG,GDI2,GOT2,GRPEL1,HBA2,HBB,HNRNPA1L2,HNRNPA2B1,HNRNPA3,HPX,HSP90B1,LMF1,LRPPRC,MTX2,MYH9,MYL12A,MYO1C,NACA,NDUFA13,NECAB3,NUTF2,PAFAH1B1,PARK7,PDIA3,PHB2,RAB10,RAB1B,RAB5A,RPL10,RPL11,RPL13A,RPL14,RPL18,RPL26,RPL27,RPL36,RPL4,RPL5,RPL7,RPL7A,RPL9,RPLP0,RPLP2,RPN1,RPS12,RPS13,RPS16,RPS19,R…
GO.1901657	glycosyl compound metabolic process	36	4.03e-12	ABHD10,AK1,AK3,AK4,AKR7A2,ALDOA,ATIC,ATP5A1,ATP5B,ATP5C1,ATP5D,ATP5F1,ATP5L,COQ7,COQ9,DLD,ENO1,ENSG00000267855,HPRT1,HSPA8,MACROD1,MCCC2,MLYCD,MT-ND2,NDUFA4,NDUFAB1,NDUFB4,NDUFB5,NDUFB8,NDUFS2,NME1-NME2,OLA1,PDHA1,PFKM,PGAM1,STOML2
GO.0044763	single-organism cellular process	311	4.85e-12	AAAS,ABHD10,ABLIM1,ACAA1,ACAA2,ACADM,ACADVL,ACAT1,ADCK3,AGL,AK3,AK4,AKR7A2,ALAD,ALB,ALDH2,ALDH4A1,ALDOA,ANK3,ANXA1,ANXA11,ANXA4,ANXA5,APOA1BP,APOE,ARHGAP1,ARHGAP11A,ARHGAP21,ARHGDIA,ARHGDIB,ASAH1,ATAD1,ATP2A2,ATP5D,ATP5F1,AZGP1,BFSP1,BLVRB,BSG,C1QBP,CA1,CALD1,CALM2,CALR,CAMK2D,CANX,CAPN1,CAPZB,CAV1,CCDC141,CCNB3,CCT3,CCT7,CD36,CD93,CHCHD3,CHTF18,CNDP2,COQ3,COX5B,COX6B1,COX7A1,CP,CPT2,CRAT,CRYAB,C…
GO.0010038	response to metal ion	34	5.97e-12	ABAT,ACO1,ACTG1,ALAD,ANK3,ANXA11,ANXA5,ANXA7,ATP5D,B2M,BSG,CA2,CALM2,CALR,CAMK2B,CAMK2D,CAT,CAV1,CLIC4,FECH,FGG,GRIN2A,GSN,KRT14,LONP1,PARK7,QDPR,RYR2,S100A13,S100A8,S100A9,SEC31A,SLC25A12,TTN
GO.0044237	cellular metabolic process	272	7.75e-12	AAAS,ABHD10,ACAA1,ACAA2,ACADM,ACADVL,ACAT1,ACO1,ADCK3,ADIPOQ,AGL,AK1,AK3,AK4,AKR7A2,ALAD,ALB,ALDH2,ALDH4A1,ALDOA,ANXA7,APEH,APOA1BP,APOE,ARF3,ARF4,ARL1,ASAH1,ATP5A1,ATP5B,ATP5C1,ATP5D,ATP5F1,ATP5L,AZGP1,B2M,B3GNT2,BAG3,BLVRB,BSG,C1QBP,CA1,CA2,CALM2,CALR,CAMK2D,CAPN1,CAV1,CCT3,CCT7,CD36,CHCHD3,CHTF18,CNDP2,COPS7A,COQ3,COQ7,COX5B,COX6B1,COX7A1,CPT2,CRAT,CREB5,CRYM,CTNNB1,CTSD,CUL5,CYC1,DBT,DCXR,DNA…
GO.0016043	cellular component organization	181	9.94e-12	AAAS,ACAA2,ACAT1,ACTA1,ACTN4,ALAD,ALDOA,ANK3,ANXA1,ANXA5,ANXA6,ANXA7,APOA1BP,APOE,ARF4,ARHGAP21,ARHGDIB,ARL1,ATAD1,ATP2A2,ATP5B,B3GNT2,BCS1L,BGN,BSG,C1QBP,CALM2,CALR,CAMK2D,CAPN1,CAPZB,CAT,CAV1,CCT3,CHCHD3,CLIC4,COA3,COQ7,CTNNB1,CTSD,DCN,DCXR,DPP10,DPT,DPYSL3,DSP,DSTN,DYNLRB2,EIF6,ENSG00000250151,ENSG00000267855,ESRRA,FECH,FGG,FLNA,FLNC,FNTA,FTH1,FTL,GPX4,GRHPR,GRIN2A,GRPEL1,HBA2,HBB,HIST1H4H,HMG…
GO.0046128	purine ribonucleoside metabolic process	32	1.59e-11	AK1,AK3,AK4,ALDOA,ATP5A1,ATP5B,ATP5C1,ATP5D,ATP5F1,ATP5L,COQ7,COQ9,DLD,ENO1,ENSG00000267855,HPRT1,HSPA8,MCCC2,MLYCD,MT-ND2,NDUFA4,NDUFAB1,NDUFB4,NDUFB5,NDUFB8,NDUFS2,NME1-NME2,OLA1,PDHA1,PFKM,PGAM1,STOML2
GO.0009116	nucleoside metabolic process	34	2.7e-11	AK1,AK3,AK4,ALDOA,ATIC,ATP5A1,ATP5B,ATP5C1,ATP5D,ATP5F1,ATP5L,COQ7,COQ9,DLD,ENO1,ENSG00000267855,HPRT1,HSPA8,MACROD1,MCCC2,MLYCD,MT-ND2,NDUFA4,NDUFAB1,NDUFB4,NDUFB5,NDUFB8,NDUFS2,NME1-NME2,OLA1,PDHA1,PFKM,PGAM1,STOML2
GO.0043603	cellular amide metabolic process	48	5.18e-11	APEH,ASAH1,ATIC,CNDP2,DLD,EEF1A2,EEF1B2,EEF1G,EEF2,EIF2B5,EIF4A2,EIF6,ENSG00000267855,GSTK1,GSTM3,HAGH,HAL,IARS2,MCCC1,MCCC2,MRPS5,NACA,PCCA,PCCB,PNKD,PPP2R1A,RPL10,RPL14,RPL18,RPL36,RPL4,RPL5,RPL7,RPL7A,RPL9,RPLP0,RPLP2,RPN1,RPS12,RPS13,RPS16,RPS19,RPS2,RPS24,RPS27A,RPS28,RPS3,TSFM
GO.0002474	antigen processing and presentation of peptide antigen via MHC class I	20	6.45e-11	AZGP1,B2M,CALR,CANX,CD36,ERAP1,NPEPPS,PDIA3,PSMA6,PSMA7,PSMB3,PSMB5,PSMB6,PSMC1,PSMC3,PSMC4,PSMC5,PSMC6,RPS27A,SEC31A
GO.0009150	purine ribonucleotide metabolic process	33	7e-11	AK1,AK3,AK4,ALDOA,ATIC,ATP5A1,ATP5B,ATP5C1,ATP5D,ATP5F1,ATP5L,COQ7,COQ9,DLD,ENO1,ENSG00000267855,HPRT1,HSPA8,MCCC2,MLYCD,MT-ND2,NDUFA4,NDUFAB1,NDUFB4,NDUFB5,NDUFB8,NDUFS2,NME1-NME2,OLA1,PDHA1,PFKM,PGAM1,STOML2
GO.0044265	cellular macromolecule catabolic process	55	7.23e-11	CUL5,EIF4A2,HMGB1,HMGB2,HNRNPD,HSP90B1,HSPA5,LONP1,PPP2CB,PPP2R1A,PSMA6,PSMA7,PSMB3,PSMB5,PSMB6,PSMC1,PSMC3,PSMC4,PSMC5,PSMC6,RNH1,RPL10,RPL11,RPL13A,RPL14,RPL18,RPL26,RPL27,RPL36,RPL4,RPL5,RPL7,RPL7A,RPL9,RPLP0,RPLP2,RPS12,RPS13,RPS16,RPS19,RPS2,RPS20,RPS24,RPS26,RPS27A,RPS28,RPS3,RPS4X,RPS6,RPS7,UBA1,UCHL3,USP14,USP9X,VCP
GO.0006163	purine nucleotide metabolic process	34	7.49e-11	AK1,AK3,AK4,ALDOA,ATIC,ATP5A1,ATP5B,ATP5C1,ATP5D,ATP5F1,ATP5L,CAT,COQ7,COQ9,DLD,ENO1,ENSG00000267855,HPRT1,HSPA8,MCCC2,MLYCD,MT-ND2,NDUFA4,NDUFAB1,NDUFB4,NDUFB5,NDUFB8,NDUFS2,NME1-NME2,OLA1,PDHA1,PFKM,PGAM1,STOML2
GO.0009117	nucleotide metabolic process	41	1.08e-10	AK1,AK3,AK4,ALDOA,APOA1BP,ATIC,ATP5A1,ATP5B,ATP5C1,ATP5D,ATP5F1,ATP5L,CAT,COQ7,COQ9,DCXR,DLD,ENO1,ENSG00000267855,HPRT1,HSPA8,IDH3B,MCCC2,ME1,MLYCD,MT-ND2,NDUFA4,NDUFAB1,NDUFB4,NDUFB5,NDUFB8,NDUFS2,NME1-NME2,OLA1,PDHA1,PFKM,PGAM1,STOML2,TJP2,TKT,UGP2
GO.0006732	coenzyme metabolic process	29	1.2e-10	ACSL1,ADCK3,AHCY,ALDOA,APOA1BP,ATIC,COQ3,COQ7,COQ9,DCXR,DLAT,DLD,ENO1,HSD17B4,IDH3B,MCCC2,ME1,MLYCD,NFS1,OLAH,PCBD2,PFKM,PGAM1,PKM,QDPR,SPR,SUCLA2,SUCLG1,TKT
GO.0043043	peptide biosynthetic process	36	1.21e-10	CNDP2,EEF1A2,EEF1B2,EEF1G,EEF2,EIF2B5,EIF4A2,EIF6,ENSG00000267855,HAGH,IARS2,MRPS5,NACA,PNKD,RPL10,RPL14,RPL18,RPL36,RPL4,RPL5,RPL7,RPL7A,RPL9,RPLP0,RPLP2,RPN1,RPS12,RPS13,RPS16,RPS19,RPS2,RPS24,RPS27A,RPS28,RPS3,TSFM
GO.0019693	ribose phosphate metabolic process	34	1.25e-10	AK1,AK3,AK4,ALDOA,ATIC,ATP5A1,ATP5B,ATP5C1,ATP5D,ATP5F1,ATP5L,COQ7,COQ9,DLD,ENO1,ENSG00000267855,HPRT1,HSPA8,MCCC2,MLYCD,MT-ND2,NDUFA4,NDUFAB1,NDUFB4,NDUFB5,NDUFB8,NDUFS2,NME1-NME2,OLA1,PDHA1,PFKM,PGAM1,STOML2,TKT
GO.0006099	tricarboxylic acid cycle	12	1.89e-10	ACO1,CS,DLAT,DLD,IDH3A,IDH3B,NNT,PDHA1,SDHA,SDHD,SUCLA2,SUCLG1
GO.0072350	tricarboxylic acid metabolic process	13	1.98e-10	ACO1,CS,DLAT,DLD,GLUD1,IDH3A,IDH3B,NNT,PDHA1,SDHA,SDHD,SUCLA2,SUCLG1
GO.0009611	response to wounding	53	3.13e-10	ACTG1,ACTN4,AK3,ALB,ALDOA,ANXA1,ANXA5,ARF4,ATP2A2,BSG,C1QBP,CALM2,CAP1,CAPZB,CAV1,CD36,DCN,DPYSL3,DSP,FGG,FLNA,GNAI2,GNB1,GSN,HBD,HSPA5,ITGA6,ITGB1,KNG1,KRT6A,LAMB2,LGALS1,MYH9,MYL12A,NACA,PAX6,PKM,PLG,PRKACA,PRKAR1A,PTPN11,RAB5A,RAP1B,RXRA,S100A8,SAA1,SERPINA1,SERPINC1,TF,TTN,TUBA4A,TXN2,WDR1
GO.0044699	single-organism process	315	3.63e-10	ABHD10,ABLIM1,ACAA1,ACAA2,ACADM,ACADVL,ACTA1,ADCK3,ADIPOQ,AGL,AK3,AK4,AKR7A2,ALAD,ALB,ALDH2,ALDH4A1,ALDOA,ANK3,ANXA1,ANXA11,ANXA4,ANXA5,APOA1BP,APOE,APOL4,ARHGAP1,ARHGAP11A,ARHGAP21,ARHGDIA,ARHGDIB,ASAH1,ASPN,ATAD1,ATP2A2,ATP5D,ATP5F1,AZGP1,BFSP1,BLVRB,C1QBP,CALD1,CALM2,CALR,CAMK2D,CAPZB,CAV1,CCDC141,CCNB3,CCT3,CCT7,CD36,CD93,CHCHD3,CHTF18,CNDP2,COQ3,COX5B,COX6B1,COX7A1,CP,CPT2,CRAT,CRYM,CS,CTNNA…
GO.0055086	nucleobase-containing small molecule metabolic process	42	3.9e-10	AK1,AK3,AK4,ALDOA,APOA1BP,ATP5A1,ATP5B,ATP5C1,ATP5D,ATP5F1,ATP5L,CAT,COQ7,COQ9,DCXR,DLD,ENO1,ENSG00000267855,GLRX,HPRT1,HSPA8,IDH3B,MACROD1,MCCC2,ME1,MLYCD,MT-ND2,NDUFA4,NDUFAB1,NDUFB4,NDUFB5,NDUFB8,NDUFS2,NME1-NME2,OLA1,PDHA1,PFKM,PGAM1,STOML2,TJP2,TKT,UGP2
GO.0072521	purine-containing compound metabolic process	35	4.06e-10	AK1,AK3,AK4,ALDOA,ATIC,ATP5A1,ATP5B,ATP5C1,ATP5D,ATP5F1,ATP5L,CAT,COQ7,COQ9,DLD,ENO1,ENSG00000267855,HPRT1,HSPA8,MACROD1,MCCC2,MLYCD,MT-ND2,NDUFA4,NDUFAB1,NDUFB4,NDUFB5,NDUFB8,NDUFS2,NME1-NME2,OLA1,PDHA1,PFKM,PGAM1,STOML2
GO.0006518	peptide metabolic process	39	6.08e-10	APEH,CNDP2,EEF1A2,EEF1B2,EEF1G,EEF2,EIF2B5,EIF4A2,EIF6,ENSG00000267855,GSTK1,GSTM3,HAGH,IARS2,MRPS5,NACA,PNKD,RPL10,RPL14,RPL18,RPL36,RPL4,RPL5,RPL7,RPL7A,RPL9,RPLP0,RPLP2,RPN1,RPS12,RPS13,RPS16,RPS19,RPS2,RPS24,RPS27A,RPS28,RPS3,TSFM
GO.0032787	monocarboxylic acid metabolic process	40	7.11e-10	ACAA1,ACAA2,ACADM,ACADVL,ACSL1,ADIPOQ,AKR1A1,ALB,ALDH4A1,ALDOA,BGN,BSG,CPT2,CRAT,DCN,ECH1,ENO1,GOT2,GPX4,GRHPR,HAL,MCCC1,MCCC2,MIF,MLYCD,MUT,NDUFAB1,OLAH,PARK7,PCCA,PCCB,PDHX,PFKM,PGAM1,PTGDS,PTGES2,PTGR2,RXRA,TMLHE,UGP2
GO.0044711	single-organism biosynthetic process	73	7.62e-10	ABAT,ACAA2,ACADM,ACAT1,ACSL1,ADCK3,AGL,AHCY,AK1,AK3,AK4,AKR1A1,ALAD,ALDH4A1,ALDOA,APOE,ARF3,ATP5A1,ATP5B,ATP5C1,ATP5D,ATP5F1,ATP5L,B3GNT2,BGN,CNDP2,COQ3,COQ7,COQ9,CYB5R1,DCN,DLAT,DLD,EEF2,EIF5A,ENO1,ENSG00000267855,FECH,GBE1,GLUD1,GSTM3,HINT2,HPRT1,HSD17B4,HSPG2,IARS2,LUM,ME1,MIF,MLYCD,MRPS5,NDUFAB1,NME1-NME2,OGN,OLAH,PARK7,PDHA1,PGAM1,PKM,PRELP,PRKACA,PTGDS,PTGES2,RPS27A,SLC25A12,STOML2,SUCLA2,T…
GO.0071840	cellular component organization or biogenesis	177	1.19e-09	AAAS,ACAA2,ACAT1,ACTA1,ACTN4,ALAD,ALDOA,ANK3,ANXA1,ANXA5,ANXA6,ANXA7,APOA1BP,APOE,ARF4,ARHGAP21,ARHGDIB,ARL1,ATAD1,ATP2A2,ATP5B,B3GNT2,BCS1L,BGN,BSG,C1QBP,CALM2,CALR,CAMK2D,CAPN1,CAPZB,CAT,CAV1,CCT3,CHCHD3,CLIC4,COA3,COQ7,CTNNB1,CTSD,DCN,DCXR,DPP10,DPT,DPYSL3,DSP,DSTN,DYNLRB2,EIF6,ENSG00000250151,ENSG00000267855,ESRRA,FECH,FGG,FLNA,FLNC,FNTA,FTH1,FTL,GPX4,GRHPR,GRIN2A,GRPEL1,HBA2,HBB,HIST1H4H,HMG…
GO.0006412	translation	33	2.01e-09	EEF1A2,EEF1B2,EEF1G,EEF2,EIF2B5,EIF4A2,EIF6,ENSG00000267855,IARS2,MRPS5,NACA,RPL10,RPL14,RPL18,RPL36,RPL4,RPL5,RPL7,RPL7A,RPL9,RPLP0,RPLP2,RPN1,RPS12,RPS13,RPS16,RPS19,RPS2,RPS24,RPS27A,RPS28,RPS3,TSFM
GO.0043604	amide biosynthetic process	37	2.51e-09	ATIC,CNDP2,EEF1A2,EEF1B2,EEF1G,EEF2,EIF2B5,EIF4A2,EIF6,ENSG00000267855,HAGH,IARS2,MRPS5,NACA,PNKD,RPL10,RPL14,RPL18,RPL36,RPL4,RPL5,RPL7,RPL7A,RPL9,RPLP0,RPLP2,RPN1,RPS12,RPS13,RPS16,RPS19,RPS2,RPS24,RPS27A,RPS28,RPS3,TSFM
GO.0009060	aerobic respiration	14	2.72e-09	ACO1,CAT,CS,DLAT,DLD,IDH3A,IDH3B,NNT,PDHA1,SDHA,SDHD,SUCLA2,SUCLG1,UQCRH
GO.0008152	metabolic process	288	5.5e-09	AAAS,ABHD10,ACAA1,ACAA2,ACADM,ACADVL,ACAT1,ACO1,ADCK3,ADIPOQ,AGL,AK1,AK3,AK4,AKR7A2,ALAD,ALB,ALDH2,ALDH4A1,ALDOA,ANXA7,APEH,APOA1BP,APOE,ARF3,ARF4,ARHGDIB,ARL1,ASAH1,ASMTL,ATAD1,ATP2A2,ATP5D,ATP5F1,ATP5L,AZGP1,B2M,BAG3,BLVRB,BSG,C1QBP,CA1,CA2,CALM2,CALR,CAMK2D,CAPN13,CAV1,CCT3,CCT7,CD36,CES2,CHCHD3,CHTF18,CMBL,COPS7A,COQ7,COX5B,COX6B1,COX7A1,CP,CPT2,CRAT,CREB5,CRYM,CTNNB1,CTSD,CUL5,CYB5R1,CYC1,DB…
GO.0098909	regulation of cardiac muscle cell action potential involved in regulation of contraction	8	8.84e-09	ATP2A2,CAMK2D,CAV1,CTNNA3,DSP,JUP,PKP2,RYR2
GO.0002479	antigen processing and presentation of exogenous peptide antigen via MHC class I, TAP-dependent	15	1.24e-08	B2M,CALR,CD36,PDIA3,PSMA6,PSMA7,PSMB3,PSMB5,PSMB6,PSMC1,PSMC3,PSMC4,PSMC5,PSMC6,RPS27A
GO.0044238	primary metabolic process	262	1.86e-08	AAAS,ABHD10,ACAA1,ACAA2,ACADM,ACADVL,ACAT1,ACO1,ACP1,ACSL1,ADIPOQ,AGL,AK1,AK3,AK4,AKR7A2,ALB,ALDH2,ALDH4A1,ALDOA,APEH,APOA1BP,APOE,ARF3,ARF4,ASAH1,ATP5A1,ATP5C1,ATP5D,ATP5F1,ATP5L,AZGP1,B2M,B3GNT2,BAG3,C1QBP,CALM2,CALR,CAMK2D,CAPN13,CAV1,CCT3,CCT7,CD36,CHCHD3,CHTF18,COPS7A,COQ3,COQ7,COQ9,COX5B,COX6B1,CPT2,CRAT,CREB5,CTNNB1,CTSD,CUL5,CYB5R1,DBT,DLAT,DNAJB4,DNAJC6,DPP10,DPYSL2,DSP,DUSP3,ECH1,EEF1A2…
GO.0098901	regulation of cardiac muscle cell action potential	9	1.91e-08	ANK3,ATP2A2,CAMK2D,CAV1,CTNNA3,DSP,JUP,PKP2,RYR2
GO.0016071	mRNA metabolic process	42	2.15e-08	C1QBP,EIF4A2,HNRNPA1L2,HNRNPA2B1,HNRNPA3,HNRNPD,HNRNPH1,HNRNPK,HSPA8,PCBP1,PPP2R1A,RNH1,RPL10,RPL11,RPL13A,RPL14,RPL18,RPL26,RPL27,RPL36,RPL4,RPL5,RPL7,RPL7A,RPL9,RPLP0,RPLP2,RPS12,RPS13,RPS16,RPS19,RPS2,RPS20,RPS24,RPS26,RPS27A,RPS28,RPS3,RPS4X,RPS6,RPS7,SYNCRIP
GO.0009168	purine ribonucleoside monophosphate biosynthetic process	14	3.47e-08	AK1,AK3,AK4,ALDOA,ATIC,ATP5A1,ATP5B,ATP5C1,ATP5D,ATP5F1,ATP5L,HPRT1,PKM,STOML2
GO.0065008	regulation of biological quality	121	3.47e-08	ACAA2,ACADVL,ACO1,ACTG1,ACTN4,AK3,ALB,ALDH2,ALDOA,ANK3,ANXA1,ANXA5,ANXA6,ANXA7,APOE,ARHGAP21,ARHGDIA,ATP2A2,ATP5B,AZGP1,BAG3,BSG,C1QBP,CA2,CALM2,CALR,CAMK2B,CAMK2D,CAP1,CAPZB,CAV1,CD36,CDH2,CLIC4,CP,CTNNA3,CTNNB1,CTTN,CUL5,DLD,DPYSL2,DSP,DSTN,ENSG00000250151,ERAP1,FECH,FGG,FLNA,FTH1,FTL,GC,GLRX,GLRX5,GNAI2,GRIN2A,HBD,HIST1H4H,HNRNPD,HNRNPK,HPX,HSD17B4,HSP90AB1,HSP90B1,HSPA5,HSPA8,IARS2,IMMT,ISOC2…
GO.0042060	wound healing	46	3.51e-08	ACTG1,ACTN4,AK3,ALB,ALDOA,ANXA1,ANXA5,ATP2A2,BSG,C1QBP,CALM2,CAP1,CAPZB,CAV1,CD36,DCN,DSP,FGG,FLNA,GNAI2,GNB1,GSN,HBD,HSPA5,ITGA6,ITGB1,KNG1,KRT6A,MYH9,MYL12A,NACA,PKM,PLG,PRKACA,PRKAR1A,PTPN11,RAB5A,RAP1B,S100A8,SAA1,SERPINA1,SERPINC1,TF,TTN,TUBA4A,WDR1
GO.0002576	platelet degranulation	16	4.4e-08	ACTN4,ALB,ALDOA,CALM2,CAP1,CD36,FGG,FLNA,HSPA5,KNG1,PLG,SERPINA1,TF,TTN,TUBA4A,WDR1
GO.0006006	glucose metabolic process	20	4.52e-08	ADIPOQ,AGL,AKR1A1,ALDOA,CALM2,DCXR,DLAT,ENO1,GBE1,GOT2,PDHA1,PFKM,PGAM1,PKM,PRKACA,PYGB,PYGM,RPS27A,SLC25A12,UGP2
GO.0051188	cofactor biosynthetic process	19	4.71e-08	ACSL1,ADCK3,ALAD,ATIC,COQ3,COQ7,COQ9,DLAT,DLD,FECH,ME1,MLYCD,NFS1,OLAH,PCBD2,PDHA1,QDPR,SPR,SUCLA2
GO.0071704	organic substance metabolic process	265	4.8e-08	AAAS,ABHD10,ACAA1,ACAA2,ACADM,ACADVL,ACAT1,ACO1,ACP1,ACSL1,ADCK3,ADIPOQ,AGL,AK1,AK3,AK4,AKR7A2,ALAD,ALB,ALDH2,ALDH4A1,ALDOA,APEH,APOA1BP,APOE,ARF3,ARF4,ASAH1,ATP5A1,ATP5C1,ATP5D,ATP5F1,ATP5L,AZGP1,B2M,B3GNT2,BAG3,BLVRB,BSG,C1QBP,CALM2,CALR,CAMK2D,CAPN13,CAV1,CCT3,CCT7,CD36,CHCHD3,CHTF18,COPS7A,COQ3,COQ7,COX5B,COX6B1,CPT2,CRAT,CREB5,CRYM,CTNNB1,CTSD,CUL5,CYB5R1,DBT,DNAJB4,DNAJC6,DPP10,DPYSL2,DSP,D…
GO.0042221	response to chemical	140	1.06e-07	AAAS,ABLIM1,ACAA2,ACADVL,ACAT1,ACO1,ACSL1,ADIPOQ,AGL,AK4,AKR7A2,ALAD,ALDH2,ANXA1,ANXA11,ANXA5,ANXA7,APOE,ATIC,ATP2A2,ATP5D,AZGP1,B3GNT2,BSG,CA2,CALM2,CAMK2D,CAP1,CAV1,CD36,CLIC4,CNDP2,COQ7,CRYAB,CTNNB1,CYC1,DCN,DNAJB4,DPYSL3,DUSP3,EEF1A2,EIF2B5,EIF4A2,ENSG00000250151,ESRRA,FECH,FGG,FNTA,GC,GNAI2,GNB1,GNB2,GOT2,GSN,GSTM3,GSTO1,HBA2,HBB,HMGB1,HMGB2,HNRNPK,HPRT1,HRSP12,HSP90B1,HSPA5,HSPA8,HSPB7,ITGB…
GO.0006635	fatty acid beta-oxidation	12	1.24e-07	ACAA1,ACADM,ACADVL,ADIPOQ,CPT2,CRAT,ECH1,ECI2,HSD17B4,MUT,PCCA,PCCB
GO.0007599	hemostasis	39	1.3e-07	ACTG1,ACTN4,AK3,ALB,ALDOA,ANXA5,ANXA7,ATP2A2,BSG,C1QBP,CALM2,CAP1,CAPZB,CAV1,CD36,FGG,FLNA,GNAI2,GNB1,HBD,HSPA5,ITGA6,ITGB1,KNG1,MYH9,MYL12A,PLG,PRKACA,PRKAR1A,PTPN11,RAB5A,RAP1B,SAA1,SERPINA1,SERPINC1,TF,TTN,TUBA4A,WDR1
GO.0006950	response to stress	131	1.47e-07	AAAS,ABAT,ACAA2,ACADVL,ACAT1,ACTG1,AHCY,AHSG,AK3,ALAD,ALB,ALDOA,ANXA5,ANXA7,APOE,ARF4,ATP2A2,B2M,BAG3,BSG,C1QBP,CA2,CALM2,CALR,CAMK2B,CAP1,CAPZB,CAV1,CD93,COQ7,CRYAB,CTNNB1,CUL5,DCN,DNAJB4,DPYSL3,DSP,DUSP3,EIF2B5,ENSG00000250151,FAM129A,FGG,FLNA,GNAI2,GPX4,GSN,GSTM3,HBA2,HBB,HBD,HMGB1,HMGB2,HSP90B1,HSPA5,HSPA8,ITGA6,ITGB1,KNG1,KPNA4,KRT6A,LAMB2,LGALS1,LGALS3BP,LONP1,LRRFIP1,LYZ,MACROD1,MIF,MLYCD,…
GO.0072329	monocarboxylic acid catabolic process	15	1.55e-07	ABAT,ACAA1,ACADM,ACADVL,ADIPOQ,AKR1A1,ALDH4A1,CPT2,CRAT,ECH1,GOT2,HSD17B4,MUT,PCCA,PCCB
GO.1990542	mitochondrial transmembrane transport	12	1.58e-07	ATP5A1,ATP5B,ATP5C1,ATP5D,ATP5F1,ATP5L,CPT2,NDUFA13,SAMM50,STOML2,TIMM44,TOMM22
GO.0007596	blood coagulation	38	3.4e-07	ACTG1,ACTN4,AK3,ALB,ALDOA,ANXA5,ATP2A2,BSG,C1QBP,CALM2,CAP1,CAPZB,CAV1,CD36,FGG,FLNA,GNAI2,GNB1,HBD,HSPA5,ITGA6,ITGB1,KNG1,MYH9,MYL12A,PLG,PRKACA,PRKAR1A,PTPN11,RAB5A,RAP1B,SAA1,SERPINA1,SERPINC1,TF,TTN,TUBA4A,WDR1
GO.0009063	cellular amino acid catabolic process	16	4.18e-07	ABAT,ACAT1,AHCY,ALDH4A1,DBT,DLD,GLUD1,GOT2,HAL,HIBCH,IVD,MCCC1,MCCC2,QDPR,SUOX,TST
GO.0009108	coenzyme biosynthetic process	16	4.79e-07	ACSL1,ADCK3,ATIC,COQ3,COQ7,COQ9,DLAT,DLD,ME1,MLYCD,NFS1,OLAH,PCBD2,PDHA1,QDPR,SPR
GO.0019725	cellular homeostasis	42	5.04e-07	ACO1,ALDOA,ANXA6,ANXA7,APOE,ATP2A2,ATP5B,CA2,CALR,CAMK2D,CAV1,CLIC4,CP,CUL5,DLD,FTH1,FTL,GLRX,GLRX5,GNB1,HNRNPK,HPX,HSP90B1,IMMT,KNG1,LGALS1,NNT,PDIA3,PDIA6,PFKM,PKD2,PRKACA,PTGES2,PYGM,RYR2,S100A8,S100A9,SAA1,STOML2,TF,TGM2,TXN2
GO.0051704	multi-organism process	94	5.56e-07	ABAT,ALAD,ALB,ANXA7,APOE,BSG,C1QBP,CALR,CAMK2B,CAV1,CCT3,CCT7,CD36,CD93,CLIC4,CTNNB1,CUL5,DCN,DLD,EEF1G,EIF4A2,ENO1,ERAP1,FNDC3A,GC,GNB2L1,GPX4,GRIN2A,HMGB2,HNRNPK,HPX,HSP90AB1,HSPA8,ITGB1,KPNA4,LAMB1,LOXL1,LYZ,NACA,NCL,NMT1,PAFAH1B1,PARK7,PRKACA,PSMA6,PSMA7,PSMB3,PSMB5,PSMB6,PSMC1,PSMC3,PSMC4,PSMC5,PSMC6,RAB1B,RPL10,RPL11,RPL13A,RPL14,RPL18,RPL26,RPL27,RPL36,RPL4,RPL5,RPL7,RPL7A,RPL9,RPLP0,RPLP2…
GO.0051235	maintenance of location	18	5.65e-07	ALB,ANK3,APOE,ARHGAP21,CALR,CAV1,CD36,FLNA,FTH1,GSN,HSP90B1,HSPA5,JUP,PDIA3,PKD2,S100A8,S100A9,YWHAB
GO.1901135	carbohydrate derivative metabolic process	55	6.54e-07	ABHD10,AK1,AK3,AK4,AKR7A2,ALDOA,ARF4,ASAH1,ATIC,ATP5A1,ATP5B,ATP5C1,ATP5D,ATP5F1,ATP5L,B3GNT2,CALR,CANX,COQ7,COQ9,DLD,ENO1,ENSG00000267855,GANAB,HPRT1,HSPA8,HSPG2,ITIH2,LMF1,LUM,MACROD1,MCCC2,MLYCD,MT-ND2,NAGK,NDUFA4,NDUFAB1,NDUFB4,NDUFB5,NDUFB8,NDUFS2,NME1-NME2,OGN,OLA1,PDHA1,PDIA3,PFKM,PGAM1,PRELP,RPN1,SEC31A,SIRT5,STOML2,TKT,VCP
GO.0098911	regulation of ventricular cardiac muscle cell action potential	6	6.62e-07	CAV1,CTNNA3,DSP,JUP,PKP2,RYR2
GO.0044085	cellular component biogenesis	86	7.34e-07	ABLIM1,ACAT1,ACTA1,ACTN4,ALAD,ALDOA,ANK3,ANXA5,ANXA6,APOA1BP,APOE,BCS1L,C1QBP,CALR,CAMK2D,CAT,CAV1,CCT3,COA3,CTNNB1,DCXR,DPYSL3,EIF6,ENSG00000250151,FECH,FGG,FLNA,FLNC,GRHPR,GRIN2A,GSN,HBA2,HBB,HMGB2,HPRT1,HSP90B1,KPNA4,KRT14,LAMC1,LMOD2,LONP1,ME1,MFAP4,MIF,NAP1L5,NFS1,NUBPL,OBSCN,PAFAH1B1,PARVA,PCBD2,PFKM,PKP2,PLEC,PPP2R1A,PRKAR1A,RAB1B,RBBP7,RPL11,RPL14,RPL5,RPL7,RPL7A,RPLP0,RPS16,RPS19,RPS24,R…
GO.0006839	mitochondrial transport	19	8.4e-07	ACAA2,ATP5A1,ATP5B,ATP5C1,ATP5D,ATP5F1,ATP5L,CPT2,GRPEL1,MTX2,NDUFA13,SAMM50,SLC25A12,STOML2,TIMM13,TIMM44,TOMM22,TST,VDAC1
GO.0006461	protein complex assembly	53	8.92e-07	ACAT1,ALAD,ALDOA,ANXA5,ANXA6,APOA1BP,BCS1L,CALR,CAMK2D,CAT,CAV1,CCT3,CDH2,COA3,CTTN,DCXR,DPYSL3,ENSG00000250151,FGG,FLNA,GRHPR,GRIN2A,GSN,HBA2,HBB,HMGB2,HPRT1,KPNA4,LAMC1,LONP1,ME1,MIF,NAP1L5,NFS1,NUBPL,PCBD2,PFKM,PPP2R1A,RBBP7,RPS19,RXRA,SEC31A,SET,SH3BGR,STOML2,TTN,TUBA1B,TUBA4A,TUBA8,TUBB4B,TUBGCP3,VCP,YWHAB
GO.0070271	protein complex biogenesis	53	8.92e-07	ACAT1,ALAD,ALDOA,ANXA5,ANXA6,APOA1BP,BCS1L,CALR,CAMK2D,CAT,CAV1,CCT3,CDH2,COA3,CTTN,DCXR,DPYSL3,ENSG00000250151,FGG,FLNA,GRHPR,GRIN2A,GSN,HBA2,HBB,HMGB2,HPRT1,KPNA4,LAMC1,LONP1,ME1,MIF,NAP1L5,NFS1,NUBPL,PCBD2,PFKM,PPP2R1A,RBBP7,RPS19,RXRA,SEC31A,SET,SH3BGR,STOML2,TTN,TUBA1B,TUBA4A,TUBA8,TUBB4B,TUBGCP3,VCP,YWHAB
GO.0006790	sulfur compound metabolic process	28	1.11e-06	ACSL1,B3GNT2,CNDP2,DLAT,DLD,GSTK1,GSTM3,GSTO1,HAGH,HSD17B4,HSPG2,LUM,MCCC1,MCCC2,MLYCD,MUT,OGN,OLAH,PCCA,PCCB,PDHA1,PNKD,PRELP,SUCLA2,SUCLG1,SUOX,TST,TXN2
GO.0048002	antigen processing and presentation of peptide antigen	20	1.11e-06	AZGP1,CALR,CANX,CD36,CTSD,ERAP1,NPEPPS,PDIA3,PSMA6,PSMA7,PSMB3,PSMB5,PSMB6,PSMC1,PSMC3,PSMC4,PSMC5,PSMC6,RPS27A,SEC31A
GO.0051128	regulation of cellular component organization	91	1.11e-06	ACAA2,ADIPOQ,AHSG,ALDOA,ANXA1,ANXA5,ANXA7,APOE,ARHGAP21,ATAD1,C1QBP,CALR,CAMK2D,CAPZB,CAV1,CD36,CD93,CDH2,CLIC4,COA3,CRYAB,CTNNB1,CYB5R1,DNAJC6,DPP10,DPYSL2,DPYSL3,DSTN,EIF5A,ENO1,ENSG00000250151,FGG,FHL1,FLNA,HNRNPK,HRSP12,HSPA8,ITGA7,ITGB1,KRT6A,LGALS1,LMOD2,LONP1,LRPPRC,MSN,MYH9,MYL12A,MYO1C,NDUFA13,NMT1,NPEPPS,OBSCN,OTUB1,PAFAH1B1,PALMD,PARK7,PARVA,PDLIM5,PHB,PHB2,PKP2,PPP2R1A,PRKACA,PRKAR1A,…
GO.0006733	oxidoreduction coenzyme metabolic process	15	1.18e-06	ADCK3,ALDOA,APOA1BP,COQ3,COQ7,COQ9,DCXR,ENO1,IDH3B,ME1,PDHA1,PFKM,PGAM1,PKM,TKT
GO.0010565	regulation of cellular ketone metabolic process	21	1.21e-06	ACADVL,ADIPOQ,ANXA1,CAV1,DLAT,DLD,MLYCD,PARK7,PDHA1,PDHX,PSMA6,PSMA7,PSMB3,PSMB5,PSMB6,PSMC1,PSMC3,PSMC4,PSMC5,PSMC6,SIRT5
GO.0006119	oxidative phosphorylation	13	1.3e-06	ATP5C1,ATP5D,COQ7,COQ9,DLD,ENSG00000267855,MT-ND2,NDUFA4,NDUFAB1,NDUFB4,NDUFB5,NDUFB8,NDUFS2
GO.0010033	response to organic substance	100	1.39e-06	AAAS,ACADVL,ACAT1,ACSL1,ADIPOQ,AGL,ALAD,ANXA1,ANXA5,ANXA7,ATP2A2,BSG,CA2,CALM2,CAMK2B,CAMK2D,CAT,CAV1,CD36,CRYAB,CTNNB1,CYC1,DCN,DNAJB4,DPYSL2,DPYSL3,DUSP3,EIF2B5,EIF4A2,ESRRA,FECH,FNTA,GC,GNB1,GNB2,GOT2,GSN,GSTM3,HMGB2,HNRNPK,HPRT1,HRSP12,HSP90B1,HSPA5,HSPA8,HSPB7,JUP,KPNA4,LGALS1,LONP1,LOXL1,LUM,MAP2,ME1,MYO1C,NCL,NDUFA13,OBSCN,OTUB1,OXCT1,PARK7,PDIA6,PHB,PKM,PPP2CB,PPP2R1A,PRDX3,PRKACA,PRKAR1A…
GO.0030168	platelet activation	23	1.92e-06	ACTG1,ACTN4,ALB,ALDOA,CALM2,CAP1,CD36,FGG,FLNA,GNAI2,GNB1,HSPA5,KNG1,MYH9,MYL12A,PLG,RAP1B,SAA1,SERPINA1,TF,TTN,TUBA4A,WDR1
GO.0044283	small molecule biosynthetic process	30	2.03e-06	ABAT,ACAA2,ACADM,ACAT1,ADCK3,AHCY,AKR1A1,ALDH4A1,APOE,ATIC,BGN,COQ3,COQ7,COQ9,CYB5R1,DCN,GLUD1,GSTO1,HSD17B4,MIF,MLYCD,NDUFAB1,OLAH,PARK7,PKM,PTGDS,PTGES2,SUCLA2,TMLHE,UGP2
GO.0019882	antigen processing and presentation	21	3.19e-06	AZGP1,CALR,CANX,CD36,CTSD,ERAP1,NPEPPS,PDIA3,PSMA6,PSMA7,PSMB3,PSMB5,PSMB6,PSMC1,PSMC3,PSMC4,PSMC5,PSMC6,RAB10,RPS27A,SEC31A
GO.0042775	mitochondrial ATP synthesis coupled electron transport	12	3.19e-06	COQ7,COQ9,DLD,ENSG00000267855,MT-ND2,NDUFA4,NDUFAB1,NDUFB4,NDUFB5,NDUFB8,NDUFS2,UQCRH
GO.0005975	carbohydrate metabolic process	45	4.42e-06	AAAS,ABHD10,ADIPOQ,AGL,AKR7A2,ALDH2,ALDOA,ARF4,B3GNT2,BGN,CALM2,CALR,CANX,COQ3,DCN,DCXR,DLAT,ENO1,GANAB,GBE1,GOT2,HAGH,HSPG2,IDH3A,LMF1,LUM,ME1,OGN,PDHA1,PDIA3,PFKM,PGAM1,PKM,PRELP,PRKACA,PYGB,PYGM,RPN1,RPS27A,SEC31A,SIRT5,SLC25A12,TKT,UGP2,VCP
GO.1901565	organonitrogen compound catabolic process	26	4.94e-06	ABAT,ACAT1,AHCY,ALDH4A1,BGN,BLVRB,CAT,DBT,DCN,DLD,GLUD1,GOT2,HAL,HIBCH,HPRT1,HSPG2,IVD,LUM,MCCC1,MCCC2,MLYCD,OGN,PRELP,QDPR,SUOX,TST
GO.0010941	regulation of cell death	68	5.13e-06	ACAA2,ACTN4,ADIPOQ,ALB,ANXA4,APOE,ARF4,ARHGDIA,C1QBP,CALR,CAMK2B,CAT,CTNNB1,CTTN,EEF1A2,FGG,FLNA,GRIN2A,GSN,HBA2,HBB,HMGB1,HMGB2,HNRNPK,HSP90AB1,HSP90B1,HSPA5,ITGA6,ITGB1,KNG1,LGALS1,MIF,NACA,NCL,NDUFA13,NMT1,OBSCN,PARK7,PDIA3,PHB,PHB2,PPP2R1A,PRDX3,PSMA6,PSMA7,PSMB3,PSMB5,PSMB6,PSMC1,PSMC3,PSMC4,PSMC5,PSMC6,RPS27A,RPS3,RXRA,S100A8,S100A9,SERBP1,SET,SIRT5,SLC25A4,TGM2,VCP,VDAC2,YWHAB,YWHAQ,ZAK
GO.0009142	nucleoside triphosphate biosynthetic process	12	5.45e-06	AK1,AK4,ALDOA,ATP5A1,ATP5B,ATP5C1,ATP5D,ATP5F1,ATP5L,NME1-NME2,PKM,STOML2
GO.0019637	organophosphate metabolic process	45	5.45e-06	AK1,AK3,AK4,ALDOA,APOA1BP,ARF3,ATIC,ATP5A1,ATP5B,ATP5C1,ATP5D,ATP5F1,ATP5L,CALM2,CAT,COQ7,COQ9,DCXR,DLD,ENO1,ENSG00000267855,GPX4,HPRT1,HSPA8,IDH3B,MCCC2,ME1,MLYCD,MT-ND2,NDUFA4,NDUFAB1,NDUFB4,NDUFB5,NDUFB8,NDUFS2,NFS1,NME1-NME2,OLA1,PAFAH1B1,PDHA1,PFKM,PGAM1,STOML2,TJP2,TKT
GO.0046129	purine ribonucleoside biosynthetic process	14	6.02e-06	AK1,AK3,AK4,ALDOA,ATP5A1,ATP5B,ATP5C1,ATP5D,ATP5F1,ATP5L,HPRT1,NME1-NME2,PKM,STOML2
GO.0043067	regulation of programmed cell death	65	6.06e-06	ACAA2,ACTN4,ADIPOQ,ALB,ANXA4,APOE,ARF4,ARHGDIA,C1QBP,CALR,CAMK2B,CAT,CTNNB1,CTTN,EEF1A2,FGG,FLNA,GSN,HMGB1,HMGB2,HNRNPK,HSP90AB1,HSP90B1,HSPA5,ITGA6,ITGB1,KNG1,LGALS1,MIF,NACA,NCL,NDUFA13,NMT1,OBSCN,PARK7,PDIA3,PHB,PHB2,PPP2R1A,PRDX3,PSMA6,PSMA7,PSMB3,PSMB5,PSMB6,PSMC1,PSMC3,PSMC4,PSMC5,PSMC6,RPS27A,RPS3,RXRA,S100A8,S100A9,SERBP1,SET,SIRT5,SLC25A4,TGM2,VCP,VDAC2,YWHAB,YWHAQ,ZAK
GO.0065003	macromolecular complex assembly	58	6.09e-06	ACAT1,ALAD,ALDOA,ANXA5,ANXA6,APOA1BP,APOE,BCS1L,C1QBP,CALR,CAMK2D,CAT,CAV1,CCT3,CDH2,COA3,CTTN,DCXR,DPYSL3,EIF6,ENSG00000250151,FECH,FGG,FLNA,GRHPR,GRIN2A,GSN,HBA2,HBB,HMGB2,HPRT1,KPNA4,LAMC1,LONP1,ME1,MIF,NAP1L5,NFS1,NUBPL,PCBD2,PFKM,PPP2R1A,RBBP7,RPS19,RPS6,RXRA,SEC31A,SET,SH3BGR,STOML2,TTN,TUBA1B,TUBA4A,TUBA8,TUBB4B,TUBGCP3,VCP,YWHAB
GO.0019538	protein metabolic process	139	7.67e-06	AAAS,ACADVL,ACP1,ALB,ANXA1,APEH,APOL4,ARF4,B2M,B3GNT2,BAG3,C1QBP,CALR,CAMK2D,CAPN13,CAT,CAV1,CCT3,CCT7,COPS7A,CTSD,CUL5,DLD,DNAJB4,DNAJC6,DPP10,DSP,DUSP3,EEF1A2,EEF1B2,EEF1G,EEF2,EIF2B5,EIF4A2,EIF6,ENSG00000267855,ERAP1,FGG,FNTA,GANAB,GLRX,GSN,HIST1H4H,HPX,HSP90AB1,HSP90B1,HSPA5,HSPG2,IARS2,KNG1,L2HGDH,LAP3,LMF1,LONP1,LOXL1,MACROD1,MAP2,MRPS5,MTX2,MYH9,NACA,NDUFAB1,NECAB3,NFS1,NMT1,NPEPPS,OBSCN,O…
GO.0043648	dicarboxylic acid metabolic process	13	1.02e-05	ALDH4A1,ATIC,DLD,GLUD1,GRHPR,HAL,IDH3B,L2HGDH,ME1,ME2,SDHA,SUCLA2,SUCLG1
GO.0022607	cellular component assembly	77	1.04e-05	ABLIM1,ACAT1,ACTA1,ACTN4,ALAD,ALDOA,ANK3,ANXA5,ANXA6,APOA1BP,APOE,BCS1L,C1QBP,CALR,CAMK2D,CAT,CAV1,CCT3,COA3,CTNNB1,DCXR,DPYSL3,EIF6,ENSG00000250151,FECH,FGG,FLNA,FLNC,GRHPR,GRIN2A,GSN,HBA2,HBB,HMGB2,HPRT1,HSP90B1,KPNA4,KRT14,LAMC1,LMOD2,LONP1,ME1,MFAP4,MIF,NAP1L5,NFS1,NUBPL,OBSCN,PAFAH1B1,PARVA,PCBD2,PFKM,PKP2,PLEC,PPP2R1A,PRKAR1A,RAB1B,RBBP7,RPS19,RPS27A,RPS6,RXRA,SEC31A,SET,SH3BGR,SPTBN1,STOML…
GO.0042981	regulation of apoptotic process	64	1.04e-05	ACAA2,ACTN4,ADIPOQ,ALB,ANXA4,APOE,ARF4,ARHGDIA,C1QBP,CALR,CAMK2B,CAT,CTNNB1,CTTN,EEF1A2,FGG,FLNA,GSN,HMGB1,HMGB2,HNRNPK,HSP90AB1,HSP90B1,HSPA5,ITGA6,ITGB1,KNG1,LGALS1,MIF,NACA,NCL,NDUFA13,NMT1,OBSCN,PARK7,PDIA3,PHB,PHB2,PPP2R1A,PRDX3,PSMA6,PSMA7,PSMB3,PSMB5,PSMB6,PSMC1,PSMC3,PSMC4,PSMC5,PSMC6,RPS27A,RPS3,RXRA,S100A8,S100A9,SERBP1,SET,SIRT5,TGM2,VCP,VDAC2,YWHAB,YWHAQ,ZAK
GO.0009083	branched-chain amino acid catabolic process	7	1.28e-05	ACAT1,DBT,DLD,HIBCH,IVD,MCCC1,MCCC2
GO.0030003	cellular cation homeostasis	30	1.44e-05	ACO1,ANXA6,ANXA7,APOE,ATP2A2,ATP5B,CA2,CALR,CAMK2D,CAV1,CLIC4,CP,CUL5,FTH1,FTL,GNB1,HPX,HSP90B1,IMMT,KNG1,PKD2,PRKACA,PYGM,RYR2,S100A8,S100A9,SAA1,STOML2,TF,TGM2
GO.0006120	mitochondrial electron transport, NADH to ubiquinone	10	1.46e-05	COQ9,DLD,ENSG00000267855,MT-ND2,NDUFA4,NDUFAB1,NDUFB4,NDUFB5,NDUFB8,NDUFS2
GO.0006457	protein folding	20	1.46e-05	B2M,BAG3,CALR,CCT3,CCT7,CRYAB,DNAJB4,GANAB,GRPEL1,HSP90AB1,HSP90B1,HSPA5,PDIA3,PDIA6,PRKCSH,TUBA1B,TUBA4A,TUBB4B,TXN2,UNC45B
GO.0044267	cellular protein metabolic process	122	1.46e-05	AAAS,ACADVL,ACP1,ANXA1,ARF4,B2M,B3GNT2,BAG3,BGN,CALR,CAMK2D,CAV1,CCT3,CCT7,COPS7A,CUL5,DCN,DNAJB4,DNAJC6,DSP,DUSP3,EEF1A2,EEF1B2,EEF1G,EEF2,EIF2B5,EIF4A2,EIF6,ENSG00000267855,FNTA,GANAB,GLRX,HIST1H4H,HSP90AB1,HSP90B1,HSPA5,IARS2,L2HGDH,LMF1,LONP1,LOXL1,MACROD1,MAP2,MRPS5,MTX2,NACA,NDUFAB1,NFS1,NMT1,NPEPPS,OBSCN,OTUB1,PAX6,PCMT1,PDIA3,PDIA6,PHB,PLG,PRDX3,PRKACA,PSMA6,PSMA7,PSMB3,PSMB5,PSMB6,PSMC1,…
GO.0033238	regulation of cellular amine metabolic process	13	1.52e-05	HPRT1,PARK7,PNKD,PSMA6,PSMA7,PSMB3,PSMB5,PSMB6,PSMC1,PSMC3,PSMC4,PSMC5,PSMC6
GO.0051259	protein oligomerization	29	1.57e-05	ACAT1,ALAD,ALDOA,ANXA5,ANXA6,APOA1BP,CAMK2D,CAT,CAV1,CDH2,CRYAB,DCXR,DPYSL3,GRHPR,GRIN2A,HBA2,HBB,HIST1H4H,HPRT1,LONP1,ME1,MIF,PCBD2,PFKM,RPS19,RXRA,STOML2,VCP,YWHAB
GO.0002478	antigen processing and presentation of exogenous peptide antigen	17	1.7e-05	CALR,CANX,CD36,CTSD,PDIA3,PSMA6,PSMA7,PSMB3,PSMB5,PSMB6,PSMC1,PSMC3,PSMC4,PSMC5,PSMC6,RPS27A,SEC31A
GO.0055080	cation homeostasis	33	1.96e-05	ACO1,ANK3,ANXA6,ANXA7,APOE,ATP2A2,ATP5B,B2M,CA2,CALR,CAMK2D,CAV1,CLIC4,CP,CUL5,FECH,FTH1,FTL,GNB1,HPX,HSP90B1,IMMT,KNG1,PKD2,PRKACA,PYGM,RYR2,S100A8,S100A9,SAA1,STOML2,TF,TGM2
GO.0071158	positive regulation of cell cycle arrest	13	1.97e-05	PKD2,PRKACA,PSMA6,PSMA7,PSMB3,PSMB5,PSMB6,PSMC1,PSMC3,PSMC4,PSMC5,PSMC6,RPS27A
GO.0051651	maintenance of location in cell	13	2.24e-05	ALB,ANK3,APOE,ARHGAP21,CAV1,FLNA,FTH1,GSN,HSPA5,JUP,PDIA3,PKD2,YWHAB
GO.0046394	carboxylic acid biosynthetic process	22	2.34e-05	ABAT,ACADM,AHCY,AKR1A1,ALDH4A1,ATIC,BGN,DCN,GLUD1,GSTO1,HSD17B4,MIF,MLYCD,NDUFAB1,OLAH,PARK7,PKM,PTGDS,PTGES2,SUCLA2,TMLHE,UGP2
GO.0034113	heterotypic cell-cell adhesion	8	2.38e-05	CTNNA3,DSP,ITGA7,ITGAD,ITGB1,JUP,PARVA,PKP2
GO.0006754	ATP biosynthetic process	9	2.55e-05	ALDOA,ATP5A1,ATP5B,ATP5C1,ATP5D,ATP5F1,ATP5L,PKM,STOML2
GO.0009206	purine ribonucleoside triphosphate biosynthetic process	10	2.55e-05	ALDOA,ATP5A1,ATP5B,ATP5C1,ATP5D,ATP5F1,ATP5L,NME1-NME2,PKM,STOML2
GO.0002223	stimulatory C-type lectin receptor signaling pathway	15	2.69e-05	CALM2,PRKACA,PSMA6,PSMA7,PSMB3,PSMB5,PSMB6,PSMC1,PSMC3,PSMC4,PSMC5,PSMC6,RPS27A,UBE2N,UBE2V1
GO.0007010	cytoskeleton organization	44	2.69e-05	ABLIM1,ACTA1,ACTG1,ACTN4,ALDOA,ANK3,APOE,ARHGDIB,ATAD1,CALR,CAP1,CAV1,CRYAB,CTNNB1,DPYSL2,DPYSL3,DSP,ENSG00000250151,FLNA,HSP90B1,ITGB1,JUP,KRT14,LMOD2,MAP2,OBSCN,PAFAH1B1,PARVA,PAX6,PKD2,PKP2,PPP2R1A,PRKAR1A,S100A9,SORBS2,TF,TTN,TUBA1B,TUBGCP3,VIM,WDR1,XIRP1,XIRP2,ZAK
GO.0042776	mitochondrial ATP synthesis coupled proton transport	7	2.69e-05	ATP5A1,ATP5B,ATP5C1,ATP5D,ATP5F1,ATP5L,STOML2
GO.0051050	positive regulation of transport	46	2.69e-05	ABAT,ADIPOQ,AHSG,ANK3,ANXA1,APOE,ATAD1,CA2,CALM2,CALR,CAV1,CD36,CYB5R1,DPYSL2,FGG,FHL1,FLNA,GLRX,GLUD1,GSTO1,HNRNPK,HSP90AB1,JUP,KNG1,MIF,MSN,MYO1C,NCL,NMT1,NPEPPS,OXCT1,PARK7,PFKM,PKD2,PKP2,PRKACA,PTPN11,RAB5A,RYR2,S100A1,S100A8,S100A9,SAA1,SPTBN1,YWHAB,YWHAQ
GO.0009062	fatty acid catabolic process	11	2.9e-05	ACAA1,ACADM,ACADVL,ADIPOQ,CPT2,CRAT,ECH1,HSD17B4,MUT,PCCA,PCCB
GO.0009152	purine ribonucleotide biosynthetic process	15	2.9e-05	AK1,AK3,AK4,ALDOA,ATIC,ATP5A1,ATP5B,ATP5C1,ATP5D,ATP5F1,ATP5L,HPRT1,NME1-NME2,PKM,STOML2
GO.0044272	sulfur compound biosynthetic process	18	2.9e-05	ACSL1,AHCY,B3GNT2,BGN,CNDP2,DCN,DLAT,DLD,GSTM3,GSTO1,HAGH,LUM,MLYCD,OGN,OLAH,PDHA1,PNKD,PRELP
GO.0050878	regulation of body fluid levels	39	2.9e-05	ACTG1,ACTN4,AK3,ALB,ALDOA,ANXA5,ANXA7,ATP2A2,BSG,C1QBP,CALM2,CAP1,CAPZB,CD36,FGG,FLNA,GC,GNAI2,GNB1,HBD,HSPA5,ITGA6,ITGB1,KNG1,MYH9,MYL12A,PLG,PRKACA,PRKAR1A,PTPN11,RAB5A,RAP1B,SAA1,SERPINA1,SERPINC1,TF,TTN,TUBA4A,WDR1
GO.0098771	inorganic ion homeostasis	33	3.12e-05	ACO1,ANK3,ANXA6,ANXA7,APOE,ATP2A2,ATP5B,B2M,CA2,CALR,CAMK2D,CAV1,CLIC4,CP,CUL5,FECH,FTH1,FTL,GNB1,HPX,HSP90B1,IMMT,KNG1,PKD2,PRKACA,PYGM,RYR2,S100A8,S100A9,SAA1,STOML2,TF,TGM2
GO.0048856	anatomical structure development	140	3.13e-05	ABLIM1,ACADVL,ACAT1,ACTA1,ADIPOQ,AHSG,AK4,ANK3,ANXA1,ANXA4,ANXA7,APOE,ARHGDIA,ASPN,ATIC,ATP5A1,ATP5B,ATP5F1,B2M,B3GNT2,BAG3,BFSP1,BSG,CA2,CALM2,CALR,CAMK2B,CAMK2D,CAP1,CAPN1,CAPZB,CAT,CAV1,CCDC141,COQ7,COX6B1,CRYAB,CTNNB1,CTTN,CUL5,DLD,DPYSL3,DSP,EEF2,EIF2B5,ENSG00000250151,ERAP1,ESRRA,FECH,FHL1,FLNC,FNDC3A,GC,GLRX5,GLUD1,GNB2L1,GPNMB,GRIN2A,GSTK1,GSTM3,HMGB1,HMGB2,HNRNPAB,HNRNPK,HPRT1,HRSP12,HSD…
GO.0006521	regulation of cellular amino acid metabolic process	11	3.31e-05	PARK7,PSMA6,PSMA7,PSMB3,PSMB5,PSMB6,PSMC1,PSMC3,PSMC4,PSMC5,PSMC6
GO.0034975	protein folding in endoplasmic reticulum	5	3.56e-05	CALR,CANX,HSP90B1,HSPA5,PDIA3
GO.0005996	monosaccharide metabolic process	20	3.77e-05	ADIPOQ,AGL,ALDOA,CALM2,DCXR,DLAT,ENO1,GBE1,GOT2,PDHA1,PFKM,PGAM1,PKM,PRKACA,PYGB,PYGM,RPS27A,SLC25A12,TKT,UGP2
GO.0071156	regulation of cell cycle arrest	14	4.25e-05	MIF,PKD2,PRKACA,PSMA6,PSMA7,PSMB3,PSMB5,PSMB6,PSMC1,PSMC3,PSMC4,PSMC5,PSMC6,RPS27A
GO.0045898	regulation of RNA polymerase II transcriptional preinitiation complex assembly	6	4.27e-05	HMGB1,PSMC1,PSMC3,PSMC4,PSMC5,PSMC6
GO.0006977	DNA damage response, signal transduction by p53 class mediator resulting in cell cycle arrest	11	4.45e-05	PSMA6,PSMA7,PSMB3,PSMB5,PSMB6,PSMC1,PSMC3,PSMC4,PSMC5,PSMC6,RPS27A
GO.0034976	response to endoplasmic reticulum stress	19	4.65e-05	ACADVL,ATP2A2,CALR,EIF2B5,FAM129A,HSP90B1,HSPA5,PDIA3,PDIA6,PPP2CB,PSMC1,PSMC3,PSMC4,PSMC5,PSMC6,SEC31A,THBS4,VCP,WIPI1
GO.0051592	response to calcium ion	14	4.66e-05	ACTG1,ANXA11,ANXA5,ANXA7,CALM2,CAMK2D,CAV1,CLIC4,FGG,GRIN2A,RYR2,SEC31A,SLC25A12,TTN
GO.0007005	mitochondrion organization	28	4.82e-05	ACAA2,ATP5B,BCS1L,CHCHD3,COA3,COQ7,ENSG00000267855,ESRRA,GRPEL1,IARS2,LONP1,MRPS5,MTX2,NDUFA13,NUBPL,OPA3,PARK7,PHB,PHB2,PPP2CB,PRDX3,SAMM50,STOML2,TIMM13,TIMM44,TOMM22,TSFM,WIPI1
GO.0055065	metal ion homeostasis	30	5.11e-05	ACO1,ANK3,ANXA6,ANXA7,APOE,ATP2A2,B2M,CALR,CAMK2D,CAV1,CP,CUL5,FECH,FTH1,FTL,GNB1,HPX,HSP90B1,IMMT,KNG1,PKD2,PRKACA,PYGM,RYR2,S100A8,S100A9,SAA1,STOML2,TF,TGM2
GO.0044273	sulfur compound catabolic process	9	5.55e-05	AHCY,BGN,DCN,LUM,MLYCD,OGN,PRELP,SUOX,TST
GO.0010942	positive regulation of cell death	35	5.96e-05	ADIPOQ,ANXA1,ANXA5,APOE,C1QBP,CAMK2B,CAV1,CTNNB1,EEF1A2,EIF5A,GRIN2A,GSN,HBA2,HBB,HMGB1,ITGA6,ITGB1,KNG1,NDUFA13,NMT1,OBSCN,PARK7,PDIA3,PPP2R1A,RPS27A,RPS3,RPS6,RXRA,S100A8,S100A9,TGM2,VCP,YWHAB,YWHAQ,ZAK
GO.0006807	nitrogen compound metabolic process	175	6.33e-05	AAAS,ACADM,ACAT1,AK1,AK3,AK4,AKR7A2,ALAD,ALDH4A1,ALDOA,ANXA1,APEH,APOA1BP,ASAH1,ATP5A1,ATP5B,ATP5C1,ATP5D,ATP5F1,ATP5L,AZGP1,B3GNT2,BLVRB,C1QBP,CALM2,CAT,CAV1,CHCHD3,CHTF18,CNDP2,COQ7,COQ9,COX5B,COX6B1,CRAT,CREB5,CRYM,CTNNB1,DBT,DCXR,DPYSL2,EEF1A2,EEF1B2,EEF1G,EEF2,EIF2B5,EIF4A2,EIF6,ENO1,ENSG00000267855,FECH,FLNA,GLRX,GLUD1,GOT2,GRHPR,GSTK1,GSTM3,GSTO1,HAGH,HAL,HIBCH,HIST1H4H,HMGB1,HMGB2,HNRNPA1…
GO.0043069	negative regulation of programmed cell death	44	6.39e-05	ACAA2,ALB,ANXA1,ANXA4,ANXA5,APOE,ARF4,ARHGDIA,CAT,CTNNB1,CTTN,EIF5A,FGG,FLNA,HMGB2,HNRNPK,HSP90AB1,HSP90B1,HSPA5,ITGA6,ITGB1,MIF,NACA,NCL,NDUFA13,PARK7,PHB2,PRDX3,PSMA6,PSMA7,PSMB3,PSMB5,PSMB6,PSMC1,PSMC3,PSMC4,PSMC5,PSMC6,RPS27A,RPS6,SET,SIRT5,SLC25A4,VDAC2
GO.0006875	cellular metal ion homeostasis	27	6.4e-05	ACO1,ANXA6,ANXA7,APOE,ATP2A2,CALR,CAMK2D,CAV1,CP,CUL5,FTH1,FTL,GNB1,HPX,HSP90B1,IMMT,KNG1,PKD2,PRKACA,PYGM,RYR2,S100A8,S100A9,SAA1,STOML2,TF,TGM2
GO.0033554	cellular response to stress	69	6.64e-05	AAAS,ACAA2,ACADVL,ALB,ANXA1,ANXA5,APOE,ATP2A2,BAG3,CA2,CALR,CAMK2B,CAMK2D,CAV1,CD36,CD93,COQ7,CRYAB,DUSP3,EIF2B5,FAM129A,GSTM3,HMGB1,HMGB2,HSP90AB1,HSP90B1,HSPA5,HSPA8,KRT6A,LAMB2,LONP1,MACROD1,MIF,NPEPPS,OBSCN,OTUB1,PARK7,PDIA3,PDIA6,PKD2,PPP2CB,PRDX3,PSMA6,PSMA7,PSMB3,PSMB5,PSMB6,PSMC1,PSMC3,PSMC4,PSMC5,PSMC6,PTPN11,RBBP7,RHNO1,RPS27A,RPS3,RXRA,SDHD,SEC31A,STOML2,TF,THBS4,TXN2,UBA1,UBE2N,VCP,WI…
GO.0044707	single-multicellular organism process	172	6.65e-05	AAAS,ABLIM1,ACADVL,ACAT1,ACO1,ACTA1,ACTG1,ACTN4,ADIPOQ,AK3,AK4,ALB,ALDOA,ANK3,ANXA1,ANXA5,ANXA7,APOE,ARHGDIA,ARHGDIB,ASPN,ATAD1,ATIC,ATP2A2,ATP5A1,ATP5B,ATP5F1,AZGP1,B3GNT2,BAG3,BFSP1,BGN,C1QBP,CA2,CALD1,CALM2,CALR,CAMK2D,CAP1,CAPN1,CAPZB,CAV1,CCDC141,CD36,COQ7,COX5B,COX6B1,CRYM,CTNNA3,CTNNB1,CTSD,CTTN,CUL5,DLAT,DLD,DPYSL3,DSP,DTNA,EEF2,EIF2B5,ENSG00000250151,ERAP1,ESRRA,FECH,FGG,FHL1,FNDC3A,GC,G…
GO.0051049	regulation of transport	72	6.75e-05	AAAS,ABAT,ACAA2,ADIPOQ,AHSG,ANK3,ANXA1,ANXA4,APOE,ARHGAP21,ATAD1,ATP2A2,CALM2,CALR,CAMK2B,CAMK2D,CAV1,CD36,CLIC4,CRYAB,CTNNB1,CYB5R1,DNAJC6,DPP10,DPYSL2,FGG,FHL1,FLNA,GLRX,GLUD1,GNAI2,GNB2L1,GRIN2A,GSTO1,HMGB1,HNRNPK,HSP90AB1,HSPA5,JUP,KNG1,MIF,MSN,MYO1C,NCL,NMT1,NPEPPS,OXCT1,PDIA3,PFKM,PKD2,PKP2,PRKACA,PRKAR1A,PTPN11,RAB10,RAB5A,RAP1B,RYR2,S100A1,S100A8,S100A9,SAA1,SCFD1,SDHD,SLC25A4,SPTBN1,TRAT…
GO.0030029	actin filament-based process	28	7.43e-05	ACTA1,ACTG1,ALDOA,ARHGDIB,CALR,CAMK2D,CAP1,CAPZB,DPYSL3,ENSG00000250151,FLNA,HSP90B1,ITGB1,LMOD2,MYH9,MYL6,OBSCN,PAFAH1B1,PRKAR1A,S100A9,SORBS2,TF,TPM2,TTN,VIM,WDR1,XIRP1,XIRP2
GO.0042592	homeostatic process	59	7.45e-05	ACADVL,ACO1,ACTG1,ADIPOQ,ALB,ALDOA,ANK3,ANXA1,ANXA6,ANXA7,APOE,ATP2A2,ATP5B,AZGP1,CA2,CALR,CAMK2D,CAV1,CLIC4,CP,CTNNB1,CUL5,DLD,FECH,FTH1,FTL,GLRX,GLRX5,GNB1,HIST1H4H,HNRNPK,HPX,HSP90B1,IMMT,KNG1,LGALS1,NNT,PAX6,PDIA3,PDIA6,PFKM,PKD2,PKP2,POTEF,PRKACA,PRKAR1A,PTGES2,PTPN11,PYGM,RPS19,RPS24,RYR2,S100A8,S100A9,SAA1,STOML2,TF,TGM2,TXN2
GO.0009605	response to external stimulus	76	8.31e-05	ABLIM1,ACAT1,ACSL1,ACTG1,ADIPOQ,AGL,AHCY,ALAD,ALB,ANK3,ARHGDIA,B2M,B3GNT2,BAG3,CALM2,CAP1,CAT,CAV1,CD36,DCN,DPYSL2,DPYSL3,EEF1G,ENO1,ENSG00000250151,ERAP1,FECH,FNTA,GC,GNAI2,GNB1,GRIN2A,GSN,HMGB1,HMGB2,HSP90AB1,HSPA5,HSPA8,HSPG2,ITGA6,ITGB1,JUP,LAMB1,LAMB2,LAMC1,LOXL1,LYZ,MAP2,MIF,MYH9,MYL12A,MYL6,NCL,NMT1,OXCT1,PARVA,PAX6,PKD2,PKM,PRDX3,PTPN11,RPS19,RXRA,RYR2,SAA1,SERPINC1,SIRT5,SPTAN1,SPTBN1,ST…
GO.0016265	death	53	8.33e-05	ACAA2,ANXA6,C1QBP,CAV1,CLIC4,CRYAB,CTNNB1,CUL5,DSP,EIF5A,FNTA,GSN,HINT2,HMGB1,HMGB2,LGALS1,NDUFA13,NMT1,OBSCN,PARK7,PKM,PLEC,PPP2CB,PPP2R1A,PRDX3,PSMA6,PSMA7,PSMB3,PSMB5,PSMB6,PSMC1,PSMC3,PSMC4,PSMC5,PSMC6,PTPRH,RPS27A,RPS3,RPS6,RYR2,S100A8,S100A9,SLC25A4,SPR,SPTAN1,TJP2,VAPA,VCP,VDAC1,VIM,YWHAB,YWHAQ,ZAK
GO.1903321	negative regulation of protein modification by small protein conjugation or removal	15	8.33e-05	CAV1,CTNNB1,OTUB1,PARK7,PSMA6,PSMA7,PSMB3,PSMB5,PSMB6,PSMC1,PSMC3,PSMC4,PSMC5,PSMC6,RPS27A
GO.0055082	cellular chemical homeostasis	32	8.38e-05	ACO1,ANXA6,ANXA7,APOE,ATP2A2,ATP5B,CA2,CALR,CAMK2D,CAV1,CLIC4,CP,CUL5,FTH1,FTL,GNB1,HNRNPK,HPX,HSP90B1,IMMT,KNG1,LGALS1,PKD2,PRKACA,PYGM,RYR2,S100A8,S100A9,SAA1,STOML2,TF,TGM2
GO.0000082	G1/S transition of mitotic cell cycle	17	9.31e-05	CAMK2B,CAMK2D,CUL5,ITGB1,PKD2,PSMA6,PSMA7,PSMB3,PSMB5,PSMB6,PSMC1,PSMC3,PSMC4,PSMC5,PSMC6,RPS27A,RPS6
GO.0051437	positive regulation of ubiquitin-protein ligase activity involved in regulation of mitotic cell cycle transition	11	9.6e-05	PSMA6,PSMA7,PSMB3,PSMB5,PSMB6,PSMC1,PSMC3,PSMC4,PSMC5,PSMC6,RPS27A
GO.2000134	negative regulation of G1/S transition of mitotic cell cycle	13	9.85e-05	FHL1,PKD2,PSMA6,PSMA7,PSMB3,PSMB5,PSMB6,PSMC1,PSMC3,PSMC4,PSMC5,PSMC6,RPS27A
GO.0051444	negative regulation of ubiquitin-protein transferase activity	12	0.000102	PARK7,PSMA6,PSMA7,PSMB3,PSMB5,PSMB6,PSMC1,PSMC3,PSMC4,PSMC5,PSMC6,RPS27A
GO.0016051	carbohydrate biosynthetic process	14	0.000107	AGL,AKR1A1,ALDOA,B3GNT2,ENO1,GBE1,GOT2,GSTO1,PGAM1,PRKACA,RPS27A,SLC25A12,TKT,UGP2
GO.0016192	vesicle-mediated transport	53	0.000109	ACTG1,ACTN4,AHSG,ALB,ALDOA,ANK3,ANXA11,APOE,ARF3,ARF4,CALM2,CALR,CANX,CAV1,CD36,CD93,CTNNB1,CTTN,ENSG00000250151,FGG,FTH1,FTL,GDI2,GSN,HBA2,HBB,HPX,HSP90AB1,HSP90B1,HSPA5,KNG1,LGALS3BP,LMF1,MYH9,MYO1C,NCL,PLG,RAB10,RAB1B,RAB5A,S100A13,SAA1,SEC31A,SERPINA1,SPTBN1,TF,TGM2,TTN,TUBA4A,VAPA,VCP,WDR1,WIPI1
GO.0051438	regulation of ubiquitin-protein transferase activity	14	0.000116	PARK7,PSMA6,PSMA7,PSMB3,PSMB5,PSMB6,PSMC1,PSMC3,PSMC4,PSMC5,PSMC6,RPS27A,UBE2N,ZYG11A
GO.0043066	negative regulation of apoptotic process	43	0.000117	ACAA2,ALB,ANXA1,ANXA4,ANXA5,APOE,ARF4,ARHGDIA,CAT,CTNNB1,CTTN,EIF5A,FGG,FLNA,HMGB2,HNRNPK,HSP90AB1,HSP90B1,HSPA5,ITGA6,ITGB1,MIF,NACA,NCL,NDUFA13,PARK7,PHB2,PRDX3,PSMA6,PSMA7,PSMB3,PSMB5,PSMB6,PSMC1,PSMC3,PSMC4,PSMC5,PSMC6,RPS27A,RPS6,SET,SIRT5,VDAC2
GO.0061061	muscle structure development	29	0.000126	ACTA1,ACTG1,ATP2A2,CALR,CAMK2D,CAV1,CRYAB,DCN,DSP,FHL1,FLNC,ITGA7,ITGB1,LGALS1,LMOD2,MURC,MYH9,MYL6,OBSCN,PKP2,PRKAR1A,RXRA,RYR2,SMTN,TAGLN,TTN,UNC45B,WDR1,XIRP2
GO.0030036	actin cytoskeleton organization	26	0.000127	ACTA1,ACTG1,ACTN4,ALDOA,ARHGDIB,CALR,CAP1,CAPZB,DPYSL3,ENSG00000250151,FLNA,HSP90B1,ITGB1,LMOD2,MYH9,OBSCN,PAFAH1B1,PARVA,PRKAR1A,S100A9,SORBS2,TF,TTN,WDR1,XIRP1,XIRP2
GO.0030330	DNA damage response, signal transduction by p53 class mediator	12	0.000127	MIF,PSMA6,PSMA7,PSMB3,PSMB5,PSMB6,PSMC1,PSMC3,PSMC4,PSMC5,PSMC6,RPS27A
GO.0030198	extracellular matrix organization	25	0.000142	BGN,BSG,CAPN1,CTSD,DCN,DPT,FGG,GSN,HSP90AB1,HSPG2,ITGA6,ITGA7,ITGAD,ITGB1,LAMB1,LAMC1,LOXL1,LUM,MFAP4,NID1,NID2,PLEC,PLG,TGFBI,TTR
GO.0051443	positive regulation of ubiquitin-protein transferase activity	12	0.000142	PSMA6,PSMA7,PSMB3,PSMB5,PSMB6,PSMC1,PSMC3,PSMC4,PSMC5,PSMC6,RPS27A,UBE2N
GO.0008219	cell death	52	0.000146	ACAA2,ANXA6,C1QBP,CAV1,CLIC4,CRYAB,CTNNB1,CUL5,DSP,EIF5A,FNTA,GSN,HINT2,HMGB1,HMGB2,LGALS1,NDUFA13,NMT1,OBSCN,PARK7,PKM,PLEC,PPP2CB,PPP2R1A,PRDX3,PSMA6,PSMA7,PSMB3,PSMB5,PSMB6,PSMC1,PSMC3,PSMC4,PSMC5,PSMC6,PTPRH,RPS27A,RPS3,RPS6,RYR2,S100A8,S100A9,SLC25A4,SPTAN1,TJP2,VAPA,VCP,VDAC1,VIM,YWHAB,YWHAQ,ZAK
GO.0031571	mitotic G1 DNA damage checkpoint	11	0.000157	PSMA6,PSMA7,PSMB3,PSMB5,PSMB6,PSMC1,PSMC3,PSMC4,PSMC5,PSMC6,RPS27A
GO.0001666	response to hypoxia	21	0.000163	ABAT,ACAA2,ACTN4,ADIPOQ,AHCY,ALAD,CAMK2D,CAT,CAV1,CRYAB,HSP90B1,LONP1,NPEPPS,PDLIM1,PKM,PYGM,RPS27A,RYR2,SCFD1,SDHD,TXN2
GO.0001775	cell activation	35	0.000172	ACTG1,ACTN4,ALB,ALDOA,ANXA1,B2M,CALM2,CAMK2B,CAP1,CD36,CD93,CTNNB1,FGG,FLNA,GNAI2,GNB1,HMGB1,HPRT1,HSPA5,ITGAD,ITGB1,KNG1,LGALS1,MYL12A,PLG,RAP1B,RPS6,S100A13,SAA1,SERPINA1,STOML2,TF,TTN,TUBA4A,WDR1
GO.0002429	immune response-activating cell surface receptor signaling pathway	21	0.000172	ACTG1,CALM2,ENSG00000250151,HSP90AB1,MYO1C,PRKACA,PSMA6,PSMA7,PSMB3,PSMB5,PSMB6,PSMC1,PSMC3,PSMC4,PSMC5,PSMC6,RPS27A,STOML2,TRAT1,UBE2N,UBE2V1
GO.1902806	regulation of cell cycle G1/S phase transition	15	0.000173	ANXA1,FHL1,PHB2,PKD2,PSMA6,PSMA7,PSMB3,PSMB5,PSMB6,PSMC1,PSMC3,PSMC4,PSMC5,PSMC6,RPS27A
GO.0046031	ADP metabolic process	9	0.000178	AK1,AK3,AK4,ALDOA,ENO1,PDHA1,PFKM,PGAM1,PKM
GO.0044772	mitotic cell cycle phase transition	23	0.000181	CAMK2B,CAMK2D,CUL5,ITGB1,PAFAH1B1,PKD2,PPP2R1A,PRKACA,PSMA6,PSMA7,PSMB3,PSMB5,PSMB6,PSMC1,PSMC3,PSMC4,PSMC5,PSMC6,RPS27A,RPS6,TUBA4A,TUBB4B,TUBGCP3
GO.0032268	regulation of cellular protein metabolic process	86	0.000182	ACO1,ACSL1,ADIPOQ,AHSG,APOE,C1QBP,CALM2,CALR,CAMK2D,CAV1,CCNB3,CD36,CDH2,COA3,CRYAB,CTNNB1,DUSP3,EEF2,EIF2B5,EIF4A2,FAM129A,FECH,FGG,FNTA,GNAI2,GSN,HMGB1,HNRNPD,HPX,HSP90B1,HSPA5,IARS2,ITIH2,KNG1,LRPPRC,MIF,MSN,MYH9,NDUFA13,OTUB1,PAFAH1B1,PARK7,PAX6,PEBP1,PHB,PHB2,PKD2,PPP2R1A,PPP4R4,PRDX3,PRKACA,PRKAR1A,PSMA6,PSMA7,PSMB3,PSMB5,PSMB6,PSMC1,PSMC3,PSMC4,PSMC5,PSMC6,PTPN11,RAP1B,RPL13A,RPS27A,RPS3,R…
GO.0031397	negative regulation of protein ubiquitination	14	0.000192	CAV1,OTUB1,PARK7,PSMA6,PSMA7,PSMB3,PSMB5,PSMB6,PSMC1,PSMC3,PSMC4,PSMC5,PSMC6,RPS27A
GO.0051340	regulation of ligase activity	14	0.000192	PARK7,PSMA6,PSMA7,PSMB3,PSMB5,PSMB6,PSMC1,PSMC3,PSMC4,PSMC5,PSMC6,RPS27A,UBE2N,ZYG11A
GO.0045899	positive regulation of RNA polymerase II transcriptional preinitiation complex assembly	5	0.000207	PSMC1,PSMC3,PSMC4,PSMC5,PSMC6
GO.0051238	sequestering of metal ion	5	0.000207	CALR,FTH1,HSP90B1,S100A8,S100A9
GO.0044767	single-organism developmental process	149	0.000208	ABLIM1,ACADVL,ACAT1,ACO1,ACTA1,ADIPOQ,AHSG,AK4,ANK3,ANXA1,ANXA4,ANXA7,APOE,ARHGDIA,ARHGDIB,ASPN,ATIC,ATP2A2,ATP5A1,ATP5B,ATP5F1,B2M,B3GNT2,BAG3,BFSP1,BSG,CA2,CALM2,CALR,CAMK2B,CAMK2D,CANX,CAP1,CAPN1,CAPZB,CAV1,CCDC141,COQ7,COX6B1,CRYAB,CTNNB1,CTTN,CUL5,DLD,DPYSL3,DSP,EEF2,EIF2B5,EIF5A,ENSG00000250151,ERAP1,ESRRA,FECH,FHL1,FLNC,FNDC3A,GC,GLRX5,GLUD1,GPNMB,GPX4,GRIN2A,GSTK1,GSTM3,HMGB1,HMGB2,HNRNPA…
GO.1903364	positive regulation of cellular protein catabolic process	16	0.000208	APOE,CAV1,GNB2L1,MSN,PSMA6,PSMA7,PSMB3,PSMB5,PSMB6,PSMC1,PSMC3,PSMC4,PSMC5,PSMC6,RPS27A,VCP
GO.0032879	regulation of localization	86	0.000209	AAAS,ABAT,ACAA2,ADIPOQ,AHSG,ANK3,ANXA1,ANXA4,ANXA5,APOE,ARHGAP21,ARHGDIA,ARHGDIB,ATAD1,ATP2A2,C1QBP,CALM2,CALR,CAMK2B,CAMK2D,CAV1,CD36,CDH2,CLIC4,CRYAB,CTNNA3,CTNNB1,CYB5R1,DNAJC6,DPP10,DPYSL2,DPYSL3,DSP,FGG,FHL1,FLNA,GLRX,GLUD1,GNAI2,GRIN2A,GSN,GSTO1,HMGB1,HNRNPK,HSP90AB1,HSPA5,ITGB1,JUP,KNG1,LAMB1,MIF,MSN,MYO1C,NCL,NMT1,NPEPPS,OXCT1,PAX6,PDIA3,PFKM,PKD2,PKP2,PRKACA,PRKAR1A,PTPN11,RAB10,RAB5A,RA…
GO.0006936	muscle contraction	18	0.000215	ACTA1,ALDOA,CALD1,CALM2,CAMK2D,CRYAB,DTNA,KNG1,LMOD2,MYL12A,MYL6,MYL7,RYR2,SLMAP,SMTN,TPM2,TTN,VIM
GO.0006897	endocytosis	30	0.00022	ACTG1,AHSG,ALB,ANXA11,APOE,CALR,CANX,CAP1,CAV1,CD36,CD93,CTTN,DPYSL2,ENSG00000250151,FTH1,FTL,GSN,HBA2,HBB,HPX,HSP90AB1,HSP90B1,LGALS3BP,MYH9,MYO1C,NCL,RAB5A,SAA1,SCFD1,TGM2
GO.0090263	positive regulation of canonical Wnt signaling pathway	14	0.000224	CAV1,CTNNB1,JUP,PSMA6,PSMA7,PSMB3,PSMB5,PSMB6,PSMC1,PSMC3,PSMC4,PSMC5,PSMC6,RPS27A
GO.1990267	response to transition metal nanoparticle	13	0.000224	ABAT,ACO1,ALAD,ATP5D,BSG,CA2,FECH,GRIN2A,KRT14,PARK7,S100A13,S100A8,S100A9
GO.0012501	programmed cell death	50	0.000231	ACAA2,ANXA6,C1QBP,CAV1,CLIC4,CRYAB,CTNNB1,CUL5,DSP,EIF5A,FNTA,GSN,HINT2,HMGB1,HMGB2,LGALS1,NDUFA13,NMT1,OBSCN,PARK7,PKM,PLEC,PPP2CB,PPP2R1A,PRDX3,PSMA6,PSMA7,PSMB3,PSMB5,PSMB6,PSMC1,PSMC3,PSMC4,PSMC5,PSMC6,PTPRH,RPS27A,RPS3,RPS6,RYR2,S100A8,S100A9,SLC25A4,SPTAN1,TJP2,VCP,VDAC1,VIM,YWHAB,YWHAQ
GO.0032269	negative regulation of cellular protein metabolic process	46	0.000237	ADIPOQ,AHSG,APOE,CALM2,CALR,CAV1,CRYAB,CTNNB1,DUSP3,EIF2B5,FAM129A,HRSP12,HSP90AB1,ITIH2,KNG1,MIF,OTUB1,PAFAH1B1,PARK7,PAX6,PEBP1,PHB,PPP2R1A,PPP4R4,PRDX3,PRKAR1A,PSMA6,PSMA7,PSMB3,PSMB5,PSMB6,PSMC1,PSMC3,PSMC4,PSMC5,PSMC6,RPL13A,RPS27A,SERPINA1,SERPINB1,SERPINC1,SET,SYNCRIP,TOB1,USP14,YWHAB
GO.0055117	regulation of cardiac muscle contraction	11	0.000239	ATP2A2,CALM2,CAMK2D,CAV1,CTNNA3,DSP,GSTO1,JUP,PKP2,PRKACA,RYR2
GO.0006921	cellular component disassembly involved in execution phase of apoptosis	10	0.000255	CTNNB1,DSP,FNTA,GSN,HMGB1,HMGB2,PLEC,SPTAN1,TJP2,VIM
GO.0034641	cellular nitrogen compound metabolic process	163	0.000257	AAAS,ACADM,ACAT1,AK1,AK3,AK4,ALAD,ALDH4A1,ALDOA,ANXA1,APEH,APOA1BP,ASAH1,ATP5A1,ATP5B,ATP5C1,ATP5D,ATP5F1,ATP5L,AZGP1,BLVRB,C1QBP,CAT,CHCHD3,CHTF18,CNDP2,COQ7,COQ9,COX5B,COX6B1,CRAT,CREB5,CTNNB1,DBT,DCXR,DPYSL2,EEF1A2,EEF1B2,EEF1G,EEF2,EIF2B5,EIF4A2,EIF6,ENO1,ENSG00000267855,FECH,FLNA,GLRX,GLUD1,GOT2,GRHPR,GSTK1,GSTM3,HAGH,HAL,HIBCH,HIST1H4H,HMGB1,HMGB2,HNRNPA1L2,HNRNPA2B1,HNRNPA3,HNRNPD,HNRNPH1,…
GO.0006631	fatty acid metabolic process	21	0.000265	ACAA1,ACAA2,ACADM,ACADVL,ACSL1,ADIPOQ,CPT2,CRAT,DLD,ECH1,GPX4,MIF,MLYCD,MUT,NDUFAB1,OLAH,PCCA,PCCB,PTGDS,PTGES2,PTGR2
GO.0046496	nicotinamide nucleotide metabolic process	11	0.000265	ALDOA,APOA1BP,DCXR,ENO1,IDH3B,ME1,PDHA1,PFKM,PGAM1,PKM,TKT
GO.0051436	negative regulation of ubiquitin-protein ligase activity involved in mitotic cell cycle	11	0.000265	PSMA6,PSMA7,PSMB3,PSMB5,PSMB6,PSMC1,PSMC3,PSMC4,PSMC5,PSMC6,RPS27A
GO.1901137	carbohydrate derivative biosynthetic process	34	0.000265	AK1,AK3,AK4,ALDOA,ARF4,ATIC,ATP5A1,ATP5B,ATP5C1,ATP5D,ATP5F1,ATP5L,B3GNT2,BGN,CALR,CANX,DCN,GANAB,HPRT1,HSPG2,LMF1,LUM,NME1-NME2,OGN,PDIA3,PKM,PRELP,RPN1,SEC31A,SIRT5,STOML2,TKT,UGP2,VCP
GO.0086073	bundle of His cell-Purkinje myocyte adhesion involved in cell communication	4	0.000269	CTNNA3,DSP,JUP,PKP2
GO.0048878	chemical homeostasis	42	0.000273	ACO1,ADIPOQ,ANK3,ANXA6,ANXA7,APOE,ATP2A2,ATP5B,B2M,CA2,CALR,CAMK2D,CAV1,CLIC4,CP,CUL5,FECH,FTH1,FTL,GNB1,HNRNPK,HPX,HSP90B1,IMMT,KNG1,LGALS1,PAX6,PFKM,PKD2,PKP2,PRKACA,PRKAR1A,PTPN11,PYGM,RPS6,RYR2,S100A8,S100A9,SAA1,STOML2,TF,TGM2
GO.0031145	anaphase-promoting complex-dependent proteasomal ubiquitin-dependent protein catabolic process	11	0.000295	PSMA6,PSMA7,PSMB3,PSMB5,PSMB6,PSMC1,PSMC3,PSMC4,PSMC5,PSMC6,RPS27A
GO.1901606	alpha-amino acid catabolic process	11	0.000295	AHCY,ALDH4A1,DLD,GLUD1,GOT2,HAL,HIBCH,IVD,MCCC1,MCCC2,QDPR
GO.0006898	receptor-mediated endocytosis	17	0.0003	ALB,APOE,CALR,CANX,CAP1,CAV1,CD36,CTTN,FTH1,FTL,HBA2,HBB,HPX,HSP90B1,LGALS3BP,RAB5A,SAA1
GO.0044724	single-organism carbohydrate catabolic process	12	0.000303	ABHD10,AGL,AKR1A1,ALDOA,CALM2,ENO1,PDHA1,PFKM,PGAM1,PKM,PYGB,PYGM
GO.0044723	single-organism carbohydrate metabolic process	33	0.000338	ABHD10,ADIPOQ,AGL,ALDOA,ARF4,B3GNT2,CALM2,CALR,CANX,COQ3,DCXR,DLAT,ENO1,GANAB,GBE1,GOT2,LMF1,PDHA1,PDIA3,PFKM,PGAM1,PKM,PRKACA,PYGB,PYGM,RPN1,RPS27A,SEC31A,SIRT5,SLC25A12,TKT,UGP2,VCP
GO.0032270	positive regulation of cellular protein metabolic process	56	0.000363	ACSL1,ADIPOQ,APOE,C1QBP,CALM2,CAMK2D,CAV1,CD36,CDH2,COA3,CTNNB1,EEF2,EIF2B5,FAM129A,FGG,FNTA,GNAI2,GSN,HMGB1,HNRNPD,HPX,HSP90AB1,HSPA5,MIF,MSN,MYH9,NDUFA13,PARK7,PHB,PHB2,PKD2,PRKACA,PRKAR1A,PSMA6,PSMA7,PSMB3,PSMB5,PSMB6,PSMC1,PSMC3,PSMC4,PSMC5,PSMC6,PTPN11,RAP1B,RPS27A,RXRA,S100A8,S100A9,SAA1,TF,THBS4,UBE2N,VCP,YWHAB,ZAK
GO.0006915	apoptotic process	49	0.000364	ACAA2,ANXA6,C1QBP,CAV1,CLIC4,CRYAB,CTNNB1,CUL5,DSP,EIF5A,FNTA,GSN,HINT2,HMGB1,HMGB2,LGALS1,NDUFA13,NMT1,OBSCN,PARK7,PLEC,PPP2CB,PPP2R1A,PRDX3,PSMA6,PSMA7,PSMB3,PSMB5,PSMB6,PSMC1,PSMC3,PSMC4,PSMC5,PSMC6,PTPRH,RPS27A,RPS3,RPS6,RYR2,S100A8,S100A9,SLC25A4,SPTAN1,TJP2,VCP,VDAC1,VIM,YWHAB,YWHAQ
GO.0051246	regulation of protein metabolic process	89	0.000371	ACO1,ACSL1,ADIPOQ,AHSG,APOE,C1QBP,CALM2,CALR,CAMK2D,CAV1,CCNB3,CD36,CDH2,COA3,CRYAB,CTNNB1,DUSP3,EEF2,EIF2B5,EIF4A2,FAM129A,FECH,FGG,FLNA,FNTA,GNAI2,GSN,HMGB1,HNRNPD,HNRNPK,HPX,HSP90B1,HSPA5,IARS2,ITIH2,KNG1,LRPPRC,MIF,MSN,MYH9,NDUFA13,NECAB3,OTUB1,PAFAH1B1,PARK7,PAX6,PEBP1,PHB,PHB2,PKD2,PPP2R1A,PPP4R4,PRDX3,PRKAR1A,PSMA6,PSMA7,PSMB3,PSMB5,PSMB6,PSMC1,PSMC3,PSMC4,PSMC5,PSMC6,PTPN11,RAB1B,RAP1B,RP…
GO.2000045	regulation of G1/S transition of mitotic cell cycle	14	0.000387	ANXA1,FHL1,PKD2,PSMA6,PSMA7,PSMB3,PSMB5,PSMB6,PSMC1,PSMC3,PSMC4,PSMC5,PSMC6,RPS27A
GO.0070887	cellular response to chemical stimulus	85	0.000388	AAAS,ACAA2,ACADVL,ACSL1,AHCY,AKR7A2,ALAD,ALDH2,ANK3,ANXA1,B2M,CALM2,CAMK2B,CAMK2D,CAT,CAV1,CD36,CLIC4,CNDP2,COQ7,CTNNB1,DPYSL3,DUSP3,EIF2B5,EIF4A2,ESRRA,FECH,FNTA,GNB1,GNB2,GRIN2A,GSN,GSTM3,GSTO1,HMGB1,HMGB2,HNRNPK,HSP90AB1,HSP90B1,HSPA5,JUP,KPNA4,LGALS1,LONP1,MAP2,MYO1C,NCL,NDUFA13,NPEPPS,OBSCN,OTUB1,PARK7,PARVA,PDIA6,PHB,PKD2,PPP2CB,PPP2R1A,PRDX3,PRKACA,PRKAR1A,QDPR,RAP1B,RPL13A,RPS19,RPS27A,RP…
GO.0086004	regulation of cardiac muscle cell contraction	8	0.000407	ATP2A2,CAMK2D,CAV1,CTNNA3,DSP,JUP,PKP2,RYR2
GO.0009628	response to abiotic stimulus	50	0.00045	AAAS,ABAT,ACAA2,ACTN4,ADIPOQ,AHCY,ALAD,ANXA1,ANXA7,APOE,ARHGDIA,CA2,CALM2,CAMK2B,CAV1,CUL5,DCN,DNAJB4,EIF2B5,FNTA,GRIN2A,HSP90B1,HSPA8,HSPB7,HSPG2,ITGB1,JUP,KRT14,LONP1,MAP2,MFAP4,NMT1,NPEPPS,PDLIM1,PKD2,PKM,PYGM,RBBP7,RHNO1,RPS27A,RYR2,S100A13,SCFD1,SDHD,STRBP,TTN,TTR,TXN2,VCP,ZAK
GO.2000142	regulation of DNA-templated transcription, initiation	7	0.00045	CTNNB1,HMGB1,PSMC1,PSMC3,PSMC4,PSMC5,PSMC6
GO.0032502	developmental process	148	0.000454	ABLIM1,ACADVL,ACAT1,ACO1,ACTA1,ADIPOQ,AHSG,AK4,ANK3,ANXA1,ANXA4,ANXA7,APOE,ARHGDIA,ARHGDIB,ASPN,ATIC,ATP5A1,ATP5B,ATP5F1,B2M,B3GNT2,BAG3,BFSP1,BSG,CA2,CALM2,CALR,CAMK2B,CAMK2D,CANX,CAP1,CAPN1,CAPZB,CAV1,CCDC141,COQ7,COX6B1,CRYAB,CTNNB1,CTTN,CUL5,DLD,DPYSL3,DSP,EEF2,EIF2B5,EIF5A,ENSG00000250151,ERAP1,ESRRA,FECH,FHL1,FLNC,FNDC3A,GC,GLRX5,GLUD1,GPNMB,GPX4,GRIN2A,GSTK1,GSTM3,HMGB1,HMGB2,HNRNPAB,HNRNP…
GO.0009165	nucleotide biosynthetic process	17	0.000465	AK1,AK3,AK4,ALDOA,ATIC,ATP5A1,ATP5B,ATP5C1,ATP5D,ATP5F1,ATP5L,HPRT1,ME1,NME1-NME2,PKM,STOML2,UGP2
GO.0010647	positive regulation of cell communication	64	0.000473	ABAT,ACTN4,ADIPOQ,ANXA5,ARHGAP1,C1QBP,CA2,CAMK2B,CAMK2D,CAT,CAV1,CD36,CD93,CDH2,FGG,FLNA,GLUD1,GNAI2,GSN,HNRNPK,HPX,JUP,KRT6A,LGALS1,MIF,MYO1C,NMT1,OBSCN,OXCT1,PAFAH1B1,PDIA3,PFKM,PHB,PHB2,PKD2,PPP2R1A,PSMA6,PSMA7,PSMB3,PSMB5,PSMB6,PSMC1,PSMC3,PSMC4,PSMC5,PSMC6,PTPN11,RAP1B,RPS27A,RPS3,S100A13,S100A8,S100A9,SAA1,SH3BGR,TF,TOB1,TRAT1,UBE2N,UBE2V1,VAPA,YWHAB,YWHAQ,ZAK
GO.0046364	monosaccharide biosynthetic process	9	0.000473	AKR1A1,ALDOA,ENO1,GOT2,GSTO1,PGAM1,PRKACA,SLC25A12,TKT
GO.0023056	positive regulation of signaling	60	0.000475	ABAT,ACTN4,ADIPOQ,ARHGAP1,C1QBP,CA2,CAMK2B,CAMK2D,CAT,CAV1,CD36,CDH2,FGG,FLNA,GLUD1,GNAI2,GSN,HNRNPK,HPX,JUP,LGALS1,MIF,MYO1C,NMT1,OXCT1,PAFAH1B1,PDIA3,PFKM,PHB,PHB2,PKD2,PPP2R1A,PSMA6,PSMA7,PSMB3,PSMB5,PSMB6,PSMC1,PSMC3,PSMC4,PSMC5,PSMC6,PTPN11,RAP1B,RPS27A,RPS3,S100A13,S100A8,S100A9,SAA1,SH3BGR,TF,TOB1,TRAT1,UBE2N,UBE2V1,VAPA,YWHAB,YWHAQ,ZAK
GO.0072507	divalent inorganic cation homeostasis	22	0.000497	ANK3,ANXA6,ANXA7,APOE,ATP2A2,CALR,CAMK2D,CAV1,CUL5,GNB1,HSP90B1,IMMT,KNG1,PKD2,PRKACA,PYGM,RYR2,S100A8,S100A9,SAA1,STOML2,TGM2
GO.0048731	system development	119	0.000498	ABLIM1,ACAT1,ACTA1,ACTG1,ADIPOQ,AHSG,AK4,ANK3,ANXA1,APOE,ARHGDIA,ASPN,ATIC,ATP5B,ATP5F1,B2M,B3GNT2,BAG3,BFSP1,BSG,CA2,CALM2,CALR,CAMK2B,CAMK2D,CAP1,CAPN1,CAT,CAV1,CCDC141,COQ7,COX6B1,CRYAB,CTNNB1,CTTN,CUL5,DPYSL3,DSP,EEF2,EIF2B5,ENSG00000250151,ERAP1,ESRRA,FECH,FHL1,FLNA,FNDC3A,GC,GLRX5,GLUD1,GPNMB,GRIN2A,GSN,GSTM3,HMGB1,HMGB2,HNRNPAB,HNRNPK,HPRT1,HRSP12,HSD17B4,HSPA8,HSPG2,ITGA6,ITGB1,JUP,LAMB1,…
GO.0000077	DNA damage checkpoint	14	0.000518	PSMA6,PSMA7,PSMB3,PSMB5,PSMB6,PSMC1,PSMC3,PSMC4,PSMC5,PSMC6,PTPN11,RHNO1,RPS27A,ZAK
GO.0043065	positive regulation of apoptotic process	31	0.000522	ADIPOQ,ANXA1,ANXA5,C1QBP,CAMK2B,CAV1,CTNNB1,EEF1A2,EIF5A,GSN,HMGB1,ITGA6,ITGB1,KNG1,NDUFA13,NMT1,OBSCN,PARK7,PDIA3,PPP2R1A,RPS27A,RPS3,RPS6,RXRA,S100A8,S100A9,TGM2,VCP,YWHAB,YWHAQ,ZAK
GO.0072503	cellular divalent inorganic cation homeostasis	21	0.000522	ANXA6,ANXA7,APOE,ATP2A2,CALR,CAMK2D,CAV1,CUL5,GNB1,HSP90B1,IMMT,KNG1,PKD2,PRKACA,PYGM,RYR2,S100A8,S100A9,SAA1,STOML2,TGM2
GO.0051248	negative regulation of protein metabolic process	47	0.000529	ADIPOQ,AHSG,APOE,CALM2,CALR,CAV1,CRYAB,CTNNB1,DUSP3,EIF2B5,FAM129A,FLNA,HRSP12,HSP90AB1,ITIH2,KNG1,MIF,OTUB1,PAFAH1B1,PARK7,PAX6,PEBP1,PHB,PPP2R1A,PPP4R4,PRDX3,PRKAR1A,PSMA6,PSMA7,PSMB3,PSMB5,PSMB6,PSMC1,PSMC3,PSMC4,PSMC5,PSMC6,RPL13A,RPS27A,SERPINA1,SERPINB1,SERPINC1,SET,SYNCRIP,TOB1,USP14,YWHAB
GO.0009888	tissue development	63	0.000536	ACADVL,ACAT1,ACTA1,ANXA4,ANXA7,ASPN,ATP2A2,BFSP1,BSG,CA2,CALR,CAMK2D,CAT,CAV1,COQ7,CTNNB1,DCN,DSP,ESRRA,FLNA,FNDC3A,GPNMB,GSN,GSTK1,GSTM3,HNRNPAB,HSD17B4,HSPG2,ITGA6,ITGA7,KRT6A,LAMB1,LAMB2,LAMC1,LUM,LUZP1,MSN,MYL6,NACA,OXCT1,PAFAH1B1,PAX6,PHB2,PKD2,PKM,PKP2,PRKACA,PRKAR1A,RAB10,RAP1B,RPS7,RXRA,RYR2,TAGLN,TAGLN2,TGFBI,TGM2,TJP2,TST,TTN,VDAC1,VIM,XIRP2
GO.0050790	regulation of catalytic activity	82	0.00054	ACSL1,ADIPOQ,ANXA4,ANXA5,APOE,ARF4,ARHGAP1,ARHGAP11A,ARHGAP21,ARHGDIA,ARHGDIB,ARL1,CALM2,CAMK2D,CAP1,CAV1,CCNB3,CRYAB,CTNNB1,DUSP3,EEF1A2,EIF2B5,EIF4A2,FNTA,GDI2,GNB2L1,GRPEL1,GSN,HMGB1,HMGB2,HSP90B1,HSPA5,ITIH2,KNG1,LMF1,MIF,NDUFA13,OBSCN,PAFAH1B1,PARK7,PEBP1,PITRM1,PKD2,PPP2R1A,PPP4R4,PRDX3,PRKACA,PRKAR1A,PSMA6,PSMA7,PSMB3,PSMB5,PSMB6,PSMC1,PSMC3,PSMC4,PSMC5,PSMC6,PTPN11,RNH1,RPS2,RPS27A,RPS3,R…
GO.0006085	acetyl-CoA biosynthetic process	4	0.00055	DLAT,DLD,MLYCD,PDHA1
GO.0006928	movement of cell or subcellular component	56	0.000563	ABLIM1,ACTA1,ACTG1,ACTN4,ANK3,ARF4,ARHGAP21,ARHGDIA,ARHGDIB,ATP5B,B3GNT2,BSG,CALD1,CAMK2D,CAPZB,CAV1,CCDC141,CDH2,CTNNB1,CUL5,DPYSL2,DPYSL3,DYNLRB2,ENSG00000250151,HMGB1,HMGB2,HSP90AB1,HSPA8,ITGA6,ITGA7,JUP,LAMB1,LAMB2,LAMC1,LRPPRC,MSN,MYH9,MYL12A,MYL6,PAFAH1B1,PARVA,PAX6,RPS19,S100A8,S100A9,SAA1,SORBS2,SPTAN1,SPTBN1,THBS4,TPM2,TTN,TUBB4B,USP9X,VIM,YWHAB
GO.0051247	positive regulation of protein metabolic process	58	0.000614	ACSL1,ADIPOQ,APOE,C1QBP,CALM2,CAMK2D,CAV1,CD36,CDH2,COA3,CTNNB1,EEF2,EIF2B5,FAM129A,FGG,FNTA,GNAI2,GSN,HMGB1,HNRNPD,HNRNPK,HPX,HSP90AB1,HSPA5,MIF,MSN,MYH9,NDUFA13,PARK7,PHB,PHB2,PKD2,PRKACA,PRKAR1A,PSMA6,PSMA7,PSMB3,PSMB5,PSMB6,PSMC1,PSMC3,PSMC4,PSMC5,PSMC6,PTPN11,RAB1B,RAP1B,RPS27A,RXRA,S100A8,S100A9,SAA1,TF,THBS4,UBE2N,VCP,YWHAB,ZAK
GO.1902031	regulation of NADP metabolic process	3	0.000646	ME1,ME2,PGAM1
GO.0003012	muscle system process	19	0.000653	ALDOA,ATP2A2,CALD1,CALM2,CAMK2D,CRYAB,DTNA,GSN,KNG1,LMOD2,MYL12A,MYL6,MYL7,RYR2,SLMAP,SMTN,TPM2,TTN,VIM
GO.0034330	cell junction organization	16	0.000656	ACTG1,ACTN4,CDH2,CTNNB1,CTTN,DSP,FLNA,FLNC,ITGA6,ITGB1,KRT14,LAMC1,PARVA,PKP2,PLEC,XIRP2
GO.0006165	nucleoside diphosphate phosphorylation	9	0.000687	AK1,AK4,ALDOA,ENO1,NME1-NME2,PDHA1,PFKM,PGAM1,PKM
GO.0014070	response to organic cyclic compound	39	0.00072	ACAT1,ACSL1,ADIPOQ,AGL,ALAD,ANXA1,ANXA7,ARHGDIA,BSG,CA2,CALR,CAT,CD36,CRYAB,CTNNB1,DPYSL2,ESRRA,FECH,GC,GNB1,GRIN2A,GSN,GSTM3,HMGB2,HNRNPK,HSP90AB1,HSP90B1,JUP,LGALS1,LUM,MAP2,PRKACA,PTGDS,PYGM,RAP1B,RBBP7,RXRA,RYR2,TXN2
GO.0010882	regulation of cardiac muscle contraction by calcium ion signaling	6	0.000724	ATP2A2,CALM2,CAMK2D,GSTO1,PRKACA,RYR2
GO.0006734	NADH metabolic process	7	0.000774	ALDOA,APOA1BP,ENO1,IDH3B,PFKM,PGAM1,PKM
GO.0046939	nucleotide phosphorylation	10	0.000785	AK1,AK4,ALDOA,ENO1,NME1-NME2,PDHA1,PFKM,PGAM1,PKM,TJP2
GO.0051347	positive regulation of transferase activity	31	0.000789	ACSL1,ADIPOQ,CALM2,CTNNB1,EEF1A2,GNAI2,HSP90AB1,HSPA5,MIF,PARK7,PKD2,PRKACA,PRKAR1A,PSMA6,PSMA7,PSMB3,PSMB5,PSMB6,PSMC1,PSMC3,PSMC4,PSMC5,PSMC6,PTPN11,RPS2,RPS27A,SAA1,TF,UBE2N,YWHAB,ZAK
GO.0007584	response to nutrient	15	0.000825	ACSL1,ADIPOQ,AGL,AHCY,ALAD,CAT,CAV1,GNAI2,GSN,OXCT1,PKM,RXRA,SERPINC1,SUOX,TXN2
GO.1903362	regulation of cellular protein catabolic process	21	0.000825	APOE,CAV1,GNB2L1,HSP90AB1,MSN,PARK7,PRKACA,PSMA6,PSMA7,PSMB3,PSMB5,PSMB6,PSMC1,PSMC3,PSMC4,PSMC5,PSMC6,RPS27A,USP14,USP9X,VCP
GO.0097194	execution phase of apoptosis	10	0.000872	CTNNB1,DSP,FNTA,GSN,HMGB1,HMGB2,PLEC,SPTAN1,TJP2,VIM
GO.1903320	regulation of protein modification by small protein conjugation or removal	19	0.000928	CAV1,CTNNB1,HSPA5,OTUB1,PARK7,PSMA6,PSMA7,PSMB3,PSMB5,PSMB6,PSMC1,PSMC3,PSMC4,PSMC5,PSMC6,RPS27A,UBE2N,VCP,ZYG11A
GO.0009132	nucleoside diphosphate metabolic process	10	0.000974	AK1,AK3,AK4,ALDOA,ENO1,NME1-NME2,PDHA1,PFKM,PGAM1,PKM
GO.0006637	acyl-CoA metabolic process	9	0.000988	ACSL1,DLAT,DLD,HSD17B4,MLYCD,OLAH,PDHA1,SUCLA2,SUCLG1
GO.0044093	positive regulation of molecular function	66	0.000988	ACSL1,ACTN4,ADIPOQ,ANK3,APOE,ARF4,ARHGAP1,ARHGAP11A,ARHGAP21,ARHGDIA,ARHGDIB,ARL1,CALM2,CAP1,CAT,CAV1,CTNNB1,EEF1A2,EIF2B5,FNTA,GDI2,GLRX,GNAI2,GNB2L1,GSN,GSTO1,HMGB1,HMGB2,HSP90AB1,HSPA5,JUP,LMF1,MIF,NDUFA13,OBSCN,PHB2,PITRM1,PKD2,PRDX3,PRKACA,PRKAR1A,PSMA6,PSMA7,PSMB3,PSMB5,PSMB6,PSMC1,PSMC3,PSMC4,PSMC5,PSMC6,PTPN11,RPS2,RPS27A,RPS3,RYR2,S100A1,S100A8,S100A9,SAA1,TF,UBE2N,UBE2V1,VCP,YWHAB,ZAK
GO.0045787	positive regulation of cell cycle	21	0.00103	ANXA1,CALR,CAMK2B,DUSP3,PAFAH1B1,PHB2,PKD2,PRKACA,PSMA6,PSMA7,PSMB3,PSMB5,PSMB6,PSMC1,PSMC3,PSMC4,PSMC5,PSMC6,PTPN11,RHNO1,RPS27A
GO.0007275	multicellular organismal development	131	0.00111	ABLIM1,ACAT1,ACO1,ACTA1,ACTG1,ADIPOQ,AHSG,AK4,ANK3,ANXA1,APOE,ARHGDIA,ARHGDIB,ASPN,ATIC,ATP5A1,ATP5B,ATP5F1,B2M,B3GNT2,BAG3,BFSP1,BSG,CA2,CALM2,CALR,CAMK2B,CAMK2D,CAP1,CAPN1,CAT,CAV1,CCDC141,COQ7,COX6B1,CRYAB,CTNNB1,CTTN,CUL5,DLD,DPYSL3,DSP,EEF2,EIF2B5,ENSG00000250151,ERAP1,ESRRA,FECH,FHL1,FLNA,FNDC3A,GC,GLRX5,GLUD1,GNB2L1,GPNMB,GPX4,GRIN2A,GSN,GSTM3,HMGB1,HMGB2,HNRNPAB,HNRNPK,HPRT1,HRSP12,HSD17B…
GO.0030239	myofibril assembly	8	0.00114	ACTA1,ACTG1,ITGB1,LMOD2,OBSCN,PRKAR1A,TTN,WDR1
GO.2000144	positive regulation of DNA-templated transcription, initiation	6	0.00116	CTNNB1,PSMC1,PSMC3,PSMC4,PSMC5,PSMC6
GO.0030048	actin filament-based movement	9	0.00126	ACTA1,ACTN4,CAMK2D,MYH9,MYL6,PARVA,TPM2,TTN,VIM
GO.0061337	cardiac conduction	8	0.00132	CAMK2D,CAV1,CTNNA3,DSP,JUP,PKP2,PRKACA,RYR2
GO.0009967	positive regulation of signal transduction	54	0.00134	ACTN4,ADIPOQ,ARHGAP1,C1QBP,CAMK2B,CAMK2D,CAT,CAV1,CD36,CDH2,FGG,FLNA,GNAI2,GSN,HPX,JUP,LGALS1,MIF,MYO1C,NMT1,PAFAH1B1,PDIA3,PHB,PHB2,PKD2,PPP2R1A,PSMA6,PSMA7,PSMB3,PSMB5,PSMB6,PSMC1,PSMC3,PSMC4,PSMC5,PSMC6,PTPN11,RAP1B,RPS27A,RPS3,S100A13,S100A8,S100A9,SAA1,SH3BGR,TF,TOB1,TRAT1,UBE2N,UBE2V1,VAPA,YWHAB,YWHAQ,ZAK
GO.0044087	regulation of cellular component biogenesis	33	0.00134	APOE,CAPZB,CAV1,CDH2,CTNNB1,CTTN,DPYSL3,ENSG00000250151,GNB2L1,HMGB1,LMOD2,MSN,MYO1C,NCL,PARK7,PDLIM5,PKP2,PRKACA,PSMC1,PSMC3,PSMC4,PSMC6,RAB1B,RAB5A,RAP1B,RPL13A,SCFD1,SPTAN1,SPTBN1,SYNPO,VCP,VDAC2,VDAC3
GO.0006937	regulation of muscle contraction	14	0.00136	ANXA6,ATP2A2,CALM2,CAMK2D,CAV1,CTNNA3,CTTN,DSP,GSTO1,HSPB6,JUP,PKP2,PRKACA,RYR2
GO.0051338	regulation of transferase activity	41	0.00137	ACSL1,ADIPOQ,APOE,CALM2,CAV1,CCNB3,CTNNB1,DUSP3,EEF1A2,EIF4A2,GNAI2,GNB2L1,HSP90AB1,HSPA5,MIF,PARK7,PKD2,PPP2R1A,PRDX3,PRKACA,PRKAR1A,PSMA6,PSMA7,PSMB3,PSMB5,PSMB6,PSMC1,PSMC3,PSMC4,PSMC5,PSMC6,PTPN11,RPS2,RPS27A,SAA1,TF,TTN,UBE2N,YWHAB,ZAK,ZYG11A
GO.0009719	response to endogenous stimulus	57	0.00138	ACAT1,ACSL1,AGL,ALAD,ANXA1,ATP2A2,BSG,CA2,CALM2,CALR,CAT,CAV1,CD36,CRYAB,CTNNB1,CYC1,DPYSL2,EIF2B5,ESRRA,FECH,FNTA,GC,GNB1,GNB2,GRIN2A,GSN,GSTM3,HMGB2,HNRNPK,HPRT1,HSP90B1,JUP,LONP1,MAP2,ME1,OXCT1,PKD2,PKM,PPP2CB,PPP2R1A,PRKACA,PRKAR1A,PTGDS,PYGM,QDPR,RAB10,RAP1B,RBBP7,RPS27A,RPS6,RXRA,RYR2,TRAT1,TRIM33,TXN2,USP9X,YWHAB
GO.0031347	regulation of defense response	36	0.0014	ADIPOQ,AHSG,ANXA5,APOE,B2M,C1QBP,CALM2,CD93,DUSP3,ERAP1,HPX,HSP90AB1,HSP90B1,KRT6A,PARK7,PHB,PRKACA,PSMA6,PSMA7,PSMB3,PSMB5,PSMB6,PSMC1,PSMC3,PSMC4,PSMC5,PSMC6,PTPN11,RPS19,RPS27A,S100A8,S100A9,SAA1,SERPINC1,UBE2N,UBE2V1
GO.0045471	response to ethanol	12	0.00141	ABAT,ADIPOQ,ALAD,CAT,FECH,GOT2,GRIN2A,GSN,OXCT1,RXRA,S100A8,S100A9
GO.0051260	protein homooligomerization	18	0.00144	ACAT1,ADIPOQ,ALAD,ALDOA,ANXA5,ANXA6,APOA1BP,CAT,CAV1,CRYAB,DCXR,DPYSL3,HPRT1,LONP1,MIF,PCBD2,RXRA,VCP
GO.1903052	positive regulation of proteolysis involved in cellular protein catabolic process	14	0.00144	CAV1,GNB2L1,PSMA6,PSMA7,PSMB3,PSMB5,PSMB6,PSMC1,PSMC3,PSMC4,PSMC5,PSMC6,RPS27A,VCP
GO.0034329	cell junction assembly	14	0.00165	ACTG1,ACTN4,CDH2,CTNNB1,CTTN,FLNA,FLNC,ITGA6,ITGB1,KRT14,LAMC1,PARVA,PKP2,PLEC
GO.1903322	positive regulation of protein modification by small protein conjugation or removal	15	0.00165	CAV1,HSPA5,PSMA6,PSMA7,PSMB3,PSMB5,PSMB6,PSMC1,PSMC3,PSMC4,PSMC5,PSMC6,RPS27A,UBE2N,VCP
GO.0050896	response to stimulus	198	0.00168	AAAS,ABLIM1,ACAA2,ACADVL,ACAT1,ACO1,ACSL1,ADIPOQ,AGL,AHSG,AK3,AK4,AKR7A2,ALAD,ALB,ALDH2,ALDOA,ANXA1,ANXA11,ANXA4,ANXA6,ANXA7,APOE,ARF3,ARF4,ARHGAP1,ARHGAP11A,ARHGAP21,ARL1,ATIC,ATP2A2,ATP5D,B3GNT2,C1QBP,CALM2,CALR,CAMK2D,CAP1,CAPZB,CAV1,CD36,CD93,CLIC4,CNDP2,COQ7,CTNNB1,CTTN,CYC1,DCN,DNAJB4,DPYSL3,DSP,DTNA,DUSP3,EEF1A2,EEF1G,EIF2B5,EIF4A2,ENO1,ENSG00000250151,ERAP1,ESRRA,FAM129A,FGG,FLNA,FNTA,FTH…
GO.0080134	regulation of response to stress	57	0.00168	AAAS,ADIPOQ,AHSG,APOE,B2M,BAG3,C1QBP,CALM2,CAMK2B,CAMK2D,CAV1,CD93,CTTN,DUSP3,ERAP1,FECH,FGG,GSN,HPX,HSP90AB1,HSP90B1,HSPA5,HSPA8,KNG1,KRT6A,MIF,OBSCN,OTUB1,PAFAH1B1,PHB,PLG,PRKACA,PSMA6,PSMA7,PSMB3,PSMB5,PSMB6,PSMC1,PSMC3,PSMC4,PSMC5,PSMC6,PTPN11,RAB1B,RPS19,RPS27A,RPS3,S100A8,SAA1,SCFD1,SERPINC1,TF,UBE2N,UBE2V1,USP14,VDAC1,ZAK
GO.0086091	regulation of heart rate by cardiac conduction	6	0.00178	CAMK2D,CAV1,CTNNA3,DSP,JUP,PKP2
GO.0043085	positive regulation of catalytic activity	57	0.00192	ACSL1,ADIPOQ,APOE,ARF4,ARHGAP1,ARHGAP11A,ARHGAP21,ARHGDIA,ARHGDIB,ARL1,CALM2,CAP1,CAV1,CTNNB1,EEF1A2,EIF2B5,FNTA,GDI2,GNAI2,GNB2L1,GSN,HMGB1,HMGB2,HSP90AB1,HSPA5,LMF1,MIF,NDUFA13,OBSCN,PARK7,PITRM1,PKD2,PRKACA,PRKAR1A,PSMA6,PSMA7,PSMB3,PSMB5,PSMB6,PSMC1,PSMC3,PSMC4,PSMC5,PSMC6,PTPN11,RPS2,RPS27A,RPS3,RYR2,S100A8,S100A9,SAA1,TF,UBE2N,VCP,YWHAB,ZAK
GO.0051348	negative regulation of transferase activity	21	0.00192	ADIPOQ,APOE,CAV1,DUSP3,EIF4A2,GNB2L1,PARK7,PPP2R1A,PRDX3,PRKAR1A,PSMA6,PSMA7,PSMB3,PSMB5,PSMB6,PSMC1,PSMC3,PSMC4,PSMC5,PSMC6,RPS27A
GO.0034248	regulation of cellular amide metabolic process	20	0.00193	ACO1,APOE,C1QBP,CALR,COA3,EEF2,EIF2B5,EIF4A2,FAM129A,GNB2L1,HNRNPD,IARS2,LRPPRC,PGAM1,RPL13A,RPS3,RXRA,S100A9,SYNCRIP,TOB1
GO.0002757	immune response-activating signal transduction	23	0.00194	ACTG1,CALM2,DUSP3,ENSG00000250151,HSP90AB1,HSP90B1,MYO1C,PRKACA,PSMA6,PSMA7,PSMB3,PSMB5,PSMB6,PSMC1,PSMC3,PSMC4,PSMC5,PSMC6,RPS27A,STOML2,TRAT1,UBE2N,UBE2V1
GO.0044242	cellular lipid catabolic process	13	0.00194	ACAA1,ACADM,ACADVL,ADIPOQ,APOE,CPT2,CRAT,ECH1,HSD17B4,MUT,PCCA,PCCB,PRKACA
GO.1901700	response to oxygen-containing compound	54	0.00199	ACSL1,ADIPOQ,ALAD,ANXA1,APOE,ATP2A2,BSG,CALR,CAV1,CD36,CRYAB,CTNNB1,CYC1,DCN,DPYSL2,EIF2B5,FECH,GC,GNB1,GNB2,GOT2,GSN,HBA2,HBB,HMGB2,HNRNPK,HSP90B1,JUP,KPNA4,LGALS1,LOXL1,MAP2,ME1,NCL,NDUFA13,OXCT1,PARK7,PKD2,PKM,PPP2CB,PRDX3,PRKACA,PRKAR1A,PTPN11,PYGM,QDPR,RAB10,RAP1B,RPS6,RXRA,RYR2,S100A8,S100A9,YWHAB
GO.0048513	organ development	92	0.00204	ABLIM1,ACAT1,ACTA1,ADIPOQ,AK4,ANXA1,ARF4,ASPN,ATIC,ATP5F1,B2M,BAG3,BFSP1,BSG,CA2,CALM2,CALR,CAMK2D,CAPN1,CAT,CAV1,CCDC141,COX6B1,CRYAB,CTNNB1,CUL5,DPYSL2,DSP,EEF2,EIF2B5,ESRRA,FECH,FHL1,FLNA,FNDC3A,GC,GLRX5,GLUD1,GPNMB,GRIN2A,HMGB2,HNRNPAB,HNRNPK,HPRT1,HRSP12,HSD17B4,HSP90AB1,HSPG2,ITGA6,ITGA7,ITGB1,JUP,LAMB1,LAMB2,LGALS1,LUM,LUZP1,MFAP5,MURC,MYH9,MYL6,NACA,NCL,NID1,OXCT1,PAFAH1B1,PARVA,PAX6,PHB2…
GO.0002768	immune response-regulating cell surface receptor signaling pathway	23	0.00209	ACTG1,CALM2,ENSG00000250151,HSP90AB1,MYO1C,PRKACA,PSMA6,PSMA7,PSMB3,PSMB5,PSMB6,PSMC1,PSMC3,PSMC4,PSMC5,PSMC6,PTPN11,RPS27A,STOML2,TRAT1,UBE2N,UBE2V1,YWHAB
GO.0048523	negative regulation of cellular process	125	0.0021	ACAA2,ACADVL,ADIPOQ,AHSG,AK1,ALB,ANK3,ANXA1,ANXA4,ANXA5,APOE,ARF4,ARHGDIB,ASPN,ATAD1,ATP5A1,ATP5B,AZGP1,C1QBP,CALM2,CALR,CAMK2B,CAMK2D,CAPZB,CAV1,CD36,CHCHD3,CLIC4,CRYM,CTNNB1,CTTN,CUL5,DPT,DPYSL3,DUSP3,EIF2B5,EIF4A2,EIF5A,ENO1,ESRRA,FAM129A,FGG,FHL1,FLNA,FTH1,GPNMB,GSN,GSTO1,HIST1H4H,HMGB1,HMGB2,HNRNPA2B1,HNRNPAB,HNRNPK,HRSP12,HSP90B1,HSPA8,ITGA6,ITIH2,KNG1,LGALS1,LMOD2,LRPPRC,LRRFIP1,MIF,NACA,N…
GO.0002027	regulation of heart rate	10	0.00211	ATP2A2,CALM2,CAMK2D,CAV1,CTNNA3,DSP,JUP,PKP2,PRKACA,RYR2
GO.0051258	protein polymerization	10	0.00211	CAV1,CTTN,ENSG00000250151,FGG,GSN,TUBA1B,TUBA4A,TUBA8,TUBB4B,TUBGCP3
GO.0002376	immune system process	73	0.00213	ACTG1,AHCY,ANXA1,ARHGDIB,AZGP1,BSG,C1QBP,CALM2,CALR,CAMK2B,CAMK2D,CANX,CAV1,CD93,CTSD,DUSP3,EEF2,ENSG00000250151,ERAP1,FECH,FTH1,GLRX5,HMGB1,HMGB2,HNRNPK,HPRT1,HSP90AB1,HSP90B1,ITGA6,ITGB1,LGALS1,LRRFIP1,MFAP5,MIF,MSN,MYO1C,NPEPPS,OTUB1,PAFAH1B1,PDIA3,PRDX3,PRKACA,PRKAR1A,PRKCSH,PSMA6,PSMA7,PSMB3,PSMB5,PSMB6,PSMC1,PSMC3,PSMC4,PSMC5,PSMC6,RAB10,RPL13A,RPS19,RPS24,RPS27A,RPS6,S100A13,S100A8,S100A9,…
GO.0031324	negative regulation of cellular metabolic process	80	0.00231	ACADVL,ADIPOQ,AHSG,ANXA4,APOE,C1QBP,CALM2,CALR,CAT,CAV1,CD36,CHCHD3,CRYAB,CRYM,DUSP3,EIF2B5,EIF4A2,ENO1,ESRRA,FAM129A,FLNA,GNAI2,HIST1H4H,HMGB1,HMGB2,HNRNPA2B1,HNRNPAB,HNRNPK,HRSP12,HSP90AB1,HSPA8,ITIH2,KNG1,LRPPRC,LRRFIP1,MIF,NACA,NDUFA13,OTUB1,PAFAH1B1,PARK7,PAX6,PEBP1,PHB,PHB2,PPP2R1A,PPP4R4,PRDX3,PRKAR1A,PSMA6,PSMA7,PSMB3,PSMB5,PSMB6,PSMC1,PSMC3,PSMC4,PSMC6,RBBP7,RPL13A,RPS13,RPS26,RPS27A,RPS…
GO.0006874	cellular calcium ion homeostasis	19	0.00238	ANXA6,ANXA7,APOE,ATP2A2,CALR,CAMK2D,CAV1,CUL5,GNB1,HSP90B1,IMMT,KNG1,PKD2,PRKACA,PYGM,RYR2,SAA1,STOML2,TGM2
GO.0032411	positive regulation of transporter activity	9	0.00239	ACTN4,ANK3,CALM2,GLRX,GSTO1,PARK7,PKD2,RYR2,S100A1
GO.1901576	organic substance biosynthetic process	145	0.00249	AAAS,ABAT,ACAA2,ACADM,ACAT1,ACSL1,ADCK3,AGL,AHCY,AK1,AK3,AK4,AKR1A1,ALAD,ALDH4A1,ALDOA,ARF3,ARF4,ATP5A1,ATP5B,ATP5C1,ATP5D,ATP5F1,ATP5L,B3GNT2,BGN,C1QBP,CALR,CANX,CHCHD3,CHTF18,CNDP2,COQ3,COQ7,COQ9,COX5B,COX6B1,CREB5,CTNNB1,CYB5R1,DCN,DLAT,DLD,EEF1A2,EEF1B2,EEF1G,EEF2,EIF2B5,EIF4A2,EIF6,ENO1,ENSG00000267855,FECH,FLNA,GANAB,GBE1,GLUD1,GSTM3,HAGH,HINT2,HNRNPD,HNRNPK,HNRPDL,HPRT1,HSD17B4,HSPA8,HSPG2…
GO.0048468	cell development	62	0.00251	ABLIM1,ACTA1,ANK3,APOE,ARF4,ATP2A2,B3GNT2,BFSP1,CAMK2D,CAP1,CDH2,CLIC4,CRYAB,CTNNB1,CTTN,DLD,DPYSL2,DPYSL3,EIF2B5,ENSG00000250151,FLNA,FLNC,FNDC3A,GSN,GSTM3,HMGB1,HMGB2,HNRNPAB,HPRT1,HSD17B4,HSP90AB1,HSPA8,LAMB1,LAMB2,LAMC1,LMOD2,MAP2,MSN,MYH9,MYL12A,MYL6,OBSCN,PAFAH1B1,PARVA,PAX6,PRKACA,PRKAR1A,RAB10,RAP1B,RPS6,RXRA,SPR,SPTAN1,SPTBN1,STRBP,TJP2,TTN,USP9X,VAPA,VIM,WDR1,YWHAB
GO.0031398	positive regulation of protein ubiquitination	14	0.00252	CAV1,HSPA5,PSMA6,PSMA7,PSMB3,PSMB5,PSMB6,PSMC1,PSMC3,PSMC4,PSMC5,PSMC6,RPS27A,UBE2N
GO.0065009	regulation of molecular function	92	0.00252	ACSL1,ACTN4,ADIPOQ,ANK3,ANXA4,ANXA5,APOE,ARF4,ARHGAP1,ARHGAP11A,ARHGAP21,ARHGDIA,ARHGDIB,ARL1,B2M,CALM2,CAMK2D,CAP1,CAT,CAV1,CCNB3,CRYAB,CTNNB1,DUSP3,EEF1A2,EIF2B5,EIF4A2,FHL1,FLNA,FNTA,GDI2,GLRX,GNB2L1,GRPEL1,GSN,GSTO1,HMGB1,HMGB2,HSP90B1,ITIH2,JUP,KNG1,LMF1,MIF,NDUFA13,OBSCN,PAFAH1B1,PEBP1,PHB2,PITRM1,PKD2,PPP2R1A,PPP4R4,PRDX3,PRKACA,PRKAR1A,PSMA6,PSMA7,PSMB3,PSMB5,PSMB6,PSMC1,PSMC3,PSMC4,PSMC5…
GO.0045214	sarcomere organization	6	0.00257	ACTG1,ITGB1,OBSCN,PRKAR1A,TTN,WDR1
GO.0045732	positive regulation of protein catabolic process	17	0.00257	APOE,CAV1,GNB2L1,MSN,NDUFA13,PSMA6,PSMA7,PSMB3,PSMB5,PSMB6,PSMC1,PSMC3,PSMC4,PSMC5,PSMC6,RPS27A,VCP
GO.0050778	positive regulation of immune response	29	0.00257	ACTG1,B2M,C1QBP,CALM2,DUSP3,ENSG00000250151,HPX,HSP90AB1,HSP90B1,MIF,MYO1C,PHB,PRKACA,PSMA6,PSMA7,PSMB3,PSMB5,PSMB6,PSMC1,PSMC3,PSMC4,PSMC5,PSMC6,RPS19,RPS27A,STOML2,TRAT1,UBE2N,UBE2V1
GO.0045088	regulation of innate immune response	22	0.00261	CALM2,DUSP3,ERAP1,HPX,HSP90AB1,HSP90B1,PRKACA,PSMA6,PSMA7,PSMB3,PSMB5,PSMB6,PSMC1,PSMC3,PSMC4,PSMC5,PSMC6,PTPN11,RPS19,RPS27A,UBE2N,UBE2V1
GO.0009058	biosynthetic process	147	0.00267	AAAS,ABAT,ACAA2,ACADM,ACAT1,ACSL1,ADCK3,AGL,AHCY,AK1,AK3,AK4,AKR1A1,ALAD,ALDH2,ALDH4A1,ALDOA,ARF3,ARF4,ATP5A1,ATP5B,ATP5C1,ATP5D,ATP5F1,ATP5L,B3GNT2,BGN,C1QBP,CALR,CANX,CHCHD3,CHTF18,CNDP2,COQ3,COQ7,COQ9,COX5B,COX6B1,CREB5,CTNNB1,CYB5R1,DCN,DLAT,DLD,EEF1A2,EEF1B2,EEF1G,EEF2,EIF2B5,EIF4A2,EIF6,ENO1,ENSG00000267855,FECH,FLNA,GANAB,GBE1,GLUD1,GSTM3,HAGH,HAL,HINT2,HNRNPD,HNRNPK,HNRPDL,HPRT1,HSD17B4,H…
GO.0045089	positive regulation of innate immune response	19	0.00269	CALM2,DUSP3,HPX,HSP90B1,PRKACA,PSMA6,PSMA7,PSMB3,PSMB5,PSMB6,PSMC1,PSMC3,PSMC4,PSMC5,PSMC6,RPS19,RPS27A,UBE2N,UBE2V1
GO.0046903	secretion	30	0.00278	ABAT,ACTN4,ALB,ALDOA,ANXA1,CA2,CALM2,CANX,CAP1,CAV1,CD36,FGG,FLNA,GC,HSPA5,HSPA8,KNG1,LMF1,NECAB3,PAFAH1B1,PLG,PTGES2,RAB10,S100A13,SCFD1,SERPINA1,TF,TTN,TUBA4A,WDR1
GO.0072330	monocarboxylic acid biosynthetic process	14	0.00282	ABAT,ACADM,BGN,DCN,HSD17B4,MIF,MLYCD,NDUFAB1,OLAH,PARK7,PKM,PTGDS,PTGES2,TMLHE
GO.0006112	energy reserve metabolic process	13	0.00283	AGL,CALM2,GBE1,GNB1,GNB2,PRKACA,PRKAR1A,PYGB,PYGM,RPS27A,SLC25A4,TKT,UGP2
GO.0090257	regulation of muscle system process	15	0.00285	ANXA6,ATP2A2,CALM2,CAMK2B,CAMK2D,CAV1,CTNNA3,CTTN,DSP,GSTO1,HSPB6,JUP,PKP2,PRKACA,RYR2
GO.0006887	exocytosis	19	0.00292	ACTN4,ALB,ALDOA,CALM2,CAP1,CD36,FGG,FLNA,HSPA5,KNG1,PLG,RAB10,S100A13,SCFD1,SERPINA1,TF,TTN,TUBA4A,WDR1
GO.0010881	regulation of cardiac muscle contraction by regulation of the release of sequestered calcium ion	5	0.00296	CALM2,CAMK2D,GSTO1,PRKACA,RYR2
GO.0042273	ribosomal large subunit biogenesis	5	0.00296	EIF6,RPL11,RPL14,RPL5,RPL7
GO.0042762	regulation of sulfur metabolic process	5	0.00296	CTNNB1,DLAT,DLD,PDHA1,PDHX
GO.0051262	protein tetramerization	11	0.00302	ALDOA,APOA1BP,CAT,DCXR,GRIN2A,HIST1H4H,HPRT1,ME1,PCBD2,RPS19,RXRA
GO.0030433	ER-associated ubiquitin-dependent protein catabolic process	8	0.00304	HSP90B1,HSPA5,PSMC1,PSMC3,PSMC4,PSMC5,PSMC6,VCP
GO.0048584	positive regulation of response to stimulus	70	0.00304	ACTG1,ACTN4,ADIPOQ,ANXA5,ARHGAP1,B2M,C1QBP,CALM2,CALR,CAMK2B,CAMK2D,CAT,CAV1,CD93,CDH2,DUSP3,ENSG00000250151,FGG,FLNA,GNAI2,GSN,HPX,HSP90AB1,HSP90B1,JUP,KRT6A,LGALS1,MIF,MYO1C,NMT1,OBSCN,OXCT1,PAFAH1B1,PDIA3,PHB,PHB2,PKD2,PLG,PPP2R1A,PRKACA,PSMA6,PSMA7,PSMB3,PSMB5,PSMB6,PSMC1,PSMC3,PSMC4,PSMC5,PSMC6,PTPN11,RAP1B,RPS19,RPS27A,RPS3,S100A13,S100A8,SAA1,SH3BGR,STOML2,TF,THBS4,TOB1,TRAT1,UBE2N,UBE2V1,…
GO.0071616	acyl-CoA biosynthetic process	6	0.00304	ACSL1,DLAT,DLD,MLYCD,OLAH,PDHA1
GO.0002758	innate immune response-activating signal transduction	17	0.00306	CALM2,DUSP3,HSP90B1,PRKACA,PSMA6,PSMA7,PSMB3,PSMB5,PSMB6,PSMC1,PSMC3,PSMC4,PSMC5,PSMC6,RPS27A,UBE2N,UBE2V1
GO.0044092	negative regulation of molecular function	46	0.00312	ADIPOQ,ANK3,ANXA4,ANXA5,APOE,B2M,CALM2,CAMK2D,CAT,CAV1,CRYAB,DUSP3,EIF4A2,FLNA,GNAI2,GNB2L1,GSTO1,HSPA5,ITIH2,KNG1,PARK7,PEBP1,PHB2,PKD2,PPP2R1A,PPP4R4,PRDX3,PRKAR1A,PSMA6,PSMA7,PSMB3,PSMB5,PSMB6,PSMC1,PSMC3,PSMC4,PSMC5,PSMC6,RNH1,RPS27A,SERPINA1,SERPINB1,SERPINC1,SET,TMLHE,USP14
GO.0009987	cellular process	318	0.00313	AAAS,ABHD10,ACAA1,ACAA2,ACADM,ACADVL,ADCK3,AGL,AK3,AK4,AKR7A2,ALB,ALDH2,ALDH4A1,ALDOA,ANK3,ANXA1,ANXA11,ANXA4,APEH,APOE,ARHGAP1,ARHGAP11A,ARHGAP21,ARHGDIB,ASAH1,ATAD1,ATP2A2,ATP5D,ATP5F1,AZGP1,BCS1L,BFSP1,BLVRB,BSG,C1QBP,CA1,CALD1,CALM2,CALR,CAMK2D,CAPZB,CAV1,CCDC141,CCNB3,CD36,CD93,CHCHD3,CHTF18,CNDP2,COA3,COPS7A,COQ3,COX5B,COX6B1,COX7A1,CP,CPT2,CRAT,CREB5,CRYM,CTNNA3,CTNNB1,CTSD,CYC1,DBT,DNAJB4…
GO.1903050	regulation of proteolysis involved in cellular protein catabolic process	19	0.00313	CAV1,GNB2L1,HSP90AB1,PARK7,PRKACA,PSMA6,PSMA7,PSMB3,PSMB5,PSMB6,PSMC1,PSMC3,PSMC4,PSMC5,PSMC6,RPS27A,USP14,USP9X,VCP
GO.0060341	regulation of cellular localization	49	0.00327	AAAS,ABAT,ACAA2,ANXA1,ANXA4,ATP2A2,CALM2,CAMK2D,CAV1,CD36,CDH2,CRYAB,CTNNB1,CYB5R1,DPP10,DPYSL2,FGG,FLNA,GLUD1,GSN,GSTO1,HNRNPK,HSP90AB1,ITGB1,JUP,MIF,MSN,MYO1C,NCL,NMT1,NPEPPS,OXCT1,PARK7,PFKM,PKD2,PRKACA,PRKAR1A,PTPN11,RAB10,RAB5A,RAP1B,RYR2,SAA1,SCFD1,SDHD,SLC25A4,SPTBN1,YWHAB,YWHAQ
GO.0032940	secretion by cell	26	0.0033	ABAT,ACTN4,ALB,ALDOA,ANXA1,CALM2,CANX,CAP1,CD36,FGG,FLNA,HSPA5,HSPA8,KNG1,LMF1,NECAB3,PAFAH1B1,PLG,RAB10,S100A13,SCFD1,SERPINA1,TF,TTN,TUBA4A,WDR1
GO.0031032	actomyosin structure organization	9	0.00346	ACTA1,ACTG1,ITGB1,LMOD2,MYH9,OBSCN,PRKAR1A,TTN,WDR1
GO.0006979	response to oxidative stress	21	0.0035	ADIPOQ,ALAD,ANXA1,APOE,CD36,COQ7,CRYAB,GPX4,HBA2,HBB,KPNA4,LONP1,NDUFB4,NDUFS2,PARK7,PDLIM1,PKD2,PPP2CB,PRDX3,PSMB5,TXN2
GO.0031396	regulation of protein ubiquitination	17	0.00352	CAV1,HSPA5,OTUB1,PARK7,PSMA6,PSMA7,PSMB3,PSMB5,PSMB6,PSMC1,PSMC3,PSMC4,PSMC5,PSMC6,RPS27A,UBE2N,ZYG11A
GO.0021762	substantia nigra development	7	0.00359	ATP5F1,CALM2,COX6B1,GLUD1,HSPA5,S100A1,YWHAQ
GO.0044255	cellular lipid metabolic process	37	0.0036	ACAA1,ACAA2,ACADM,ACADVL,ACAT1,ACSL1,ADIPOQ,APOE,ARF3,ASAH1,CAT,CAV1,CD36,CPT2,CRAT,DLD,ECH1,GPX4,HSPG2,ME1,MIF,MLYCD,MUT,NDUFAB1,OLAH,OXCT1,PAFAH1B1,PCCA,PCCB,PPP2R1A,PRKACA,PTGDS,PTGES2,PTGR2,PTPN11,RXRA,VAPA
GO.0042176	regulation of protein catabolic process	24	0.00361	APOE,CAV1,FLNA,GNB2L1,HSP90AB1,MSN,NDUFA13,PARK7,PHB,PRKACA,PSMA6,PSMA7,PSMB3,PSMB5,PSMB6,PSMC1,PSMC3,PSMC4,PSMC5,PSMC6,RPS27A,USP14,USP9X,VCP
GO.0006768	biotin metabolic process	4	0.00369	MCCC1,MCCC2,PCCA,PCCB
GO.0045087	innate immune response	41	0.00369	ACTG1,B2M,C1QBP,CALM2,CAMK2B,CAMK2D,CD36,CTNNB1,DUSP3,ENSG00000250151,HMGB1,HSP90AB1,HSP90B1,LRRFIP1,MIF,MYO1C,PRKACA,PRKAR1A,PRKCSH,PSMA6,PSMA7,PSMB3,PSMB5,PSMB6,PSMC1,PSMC3,PSMC4,PSMC5,PSMC6,PTPN11,RPL13A,RPS27A,S100A8,S100A9,SAA1,SYNCRIP,TRAT1,TUBB4B,UBE2N,UBE2V1,YWHAB
GO.0002253	activation of immune response	24	0.00373	ACTG1,C1QBP,CALM2,DUSP3,ENSG00000250151,HSP90AB1,HSP90B1,MYO1C,PRKACA,PSMA6,PSMA7,PSMB3,PSMB5,PSMB6,PSMC1,PSMC3,PSMC4,PSMC5,PSMC6,RPS27A,STOML2,TRAT1,UBE2N,UBE2V1
GO.0006629	lipid metabolic process	45	0.00374	ACAA1,ACAA2,ACADM,ACADVL,ACAT1,ACSL1,ADIPOQ,ALB,APOE,APOL4,ARF3,ASAH1,ATP5A1,ATP5B,CAT,CAV1,CD36,CPT2,CRAT,CYB5R1,DLD,ECH1,FECH,GC,GPX4,HINT2,HSPG2,ME1,MIF,MLYCD,MUT,NDUFAB1,OLAH,OXCT1,PAFAH1B1,PCCA,PCCB,PPP2R1A,PRKACA,PTGDS,PTGES2,PTGR2,PTPN11,RXRA,VAPA
GO.0042180	cellular ketone metabolic process	8	0.00374	ADCK3,AKR7A2,COQ3,COQ7,COQ9,GOT2,OXCT1,PARK7
GO.0006986	response to unfolded protein	13	0.00375	ACADVL,CALR,DNAJB4,HSP90AB1,HSP90B1,HSPA5,HSPA8,HSPB7,PDIA6,SEC31A,THBS4,VCP,WIPI1
GO.0098602	single organism cell adhesion	25	0.00378	ACTG1,ANXA1,B2M,CD93,CDH2,CTNNA3,CTNNB1,DSP,FGG,FLNA,FNDC3A,ITGA7,ITGB1,JUP,LAMB1,LAMC1,MSN,MYL12A,PARVA,PKP2,RPS6,S100A8,S100A9,STOML2,THBS4
GO.0090090	negative regulation of canonical Wnt signaling pathway	13	0.00399	CAV1,CDH2,PSMA6,PSMA7,PSMB3,PSMB5,PSMB6,PSMC1,PSMC3,PSMC4,PSMC5,PSMC6,RPS27A
GO.0051196	regulation of coenzyme metabolic process	7	0.00404	DLAT,DLD,ME1,ME2,PDHA1,PDHX,PGAM1
GO.0009894	regulation of catabolic process	37	0.00418	ANXA5,APOE,CAV1,CD93,CTTN,DCN,FLNA,GNB2L1,HSP90AB1,ITGB1,KRT6A,LRPPRC,MSN,NDUFA13,OBSCN,PARK7,PGAM1,PHB,PRKACA,PSMA6,PSMA7,PSMB3,PSMB5,PSMB6,PSMC1,PSMC3,PSMC4,PSMC5,PSMC6,RAB1B,RPS27A,SCFD1,TOB1,USP14,USP9X,VCP,VDAC1
GO.0031175	neuron projection development	32	0.00418	ABLIM1,ACTG1,ANK3,APOE,ARF4,B3GNT2,CAP1,CTTN,DPYSL2,DPYSL3,ENSG00000250151,HMGB1,HPRT1,HSP90AB1,HSPA8,LAMB1,LAMB2,LAMC1,MAP2,MYH9,MYL12A,MYL6,PAFAH1B1,PAX6,PTPN11,RAB10,RXRA,SPTAN1,SPTBN1,USP9X,VAPA,YWHAB
GO.0048519	negative regulation of biological process	131	0.00418	ACAA2,ACADVL,ADIPOQ,AHSG,AK1,ALB,ANK3,ANXA1,ANXA4,ANXA7,APOE,ARF4,ARHGDIB,ASPN,ATAD1,ATP2A2,ATP5A1,ATP5B,AZGP1,C1QBP,CALM2,CALR,CAMK2B,CAMK2D,CAPZB,CAV1,CD36,CHCHD3,CLIC4,CRYM,CTNNB1,CTTN,CUL5,DPT,DPYSL3,DUSP3,EIF2B5,EIF4A2,EIF5A,ENO1,ESRRA,FAM129A,FGG,FHL1,FLNA,FTH1,GSN,GSTO1,HIST1H4H,HMGB1,HMGB2,HNRNPA2B1,HNRNPAB,HNRNPK,HRSP12,HSP90B1,HSPA8,ITGA6,ITIH2,KNG1,LGALS1,LMOD2,LRPPRC,LRRFIP1,MIF,NACA,…
GO.0090068	positive regulation of cell cycle process	17	0.00418	ANXA1,CAMK2B,PHB2,PKD2,PRKACA,PSMA6,PSMA7,PSMB3,PSMB5,PSMB6,PSMC1,PSMC3,PSMC4,PSMC5,PSMC6,RHNO1,RPS27A
GO.0072593	reactive oxygen species metabolic process	11	0.00423	CALM2,CAT,CAV1,HBA2,HBB,MT-ND2,NDUFA13,NNT,PARK7,PRDX3,SPR
GO.0034762	regulation of transmembrane transport	23	0.00439	ACTN4,ANK3,CA2,CALM2,CAMK2D,CAV1,CLIC4,CTNNB1,DPP10,FHL1,GLRX,GRIN2A,GSTO1,PARK7,PKD2,PRKACA,RYR2,S100A1,VDAC1,VDAC2,VDAC3,WDR1,YWHAQ
GO.0045930	negative regulation of mitotic cell cycle	16	0.00445	CTNNB1,FHL1,PKD2,PSMA6,PSMA7,PSMB3,PSMB5,PSMB6,PSMC1,PSMC3,PSMC4,PSMC5,PSMC6,RPS27A,RPS6,TOM1L2
GO.0032507	maintenance of protein location in cell	9	0.00447	ANK3,CAV1,FLNA,GSN,HSPA5,JUP,PDIA3,PKD2,YWHAB
GO.0002684	positive regulation of immune system process	37	0.00448	ACTG1,ANXA1,B2M,C1QBP,CA2,CALM2,CALR,CAV1,DUSP3,ENSG00000250151,HMGB2,HPX,HSP90AB1,HSP90B1,LGALS1,MIF,MYO1C,PHB,PRKACA,PSMA6,PSMA7,PSMB3,PSMB5,PSMB6,PSMC1,PSMC3,PSMC4,PSMC5,PSMC6,PTPN11,RPS19,RPS27A,STOML2,THBS4,TRAT1,UBE2N,UBE2V1
GO.0016337	single organismal cell-cell adhesion	24	0.00448	ACTG1,ANXA1,B2M,CD93,CDH2,CTNNA3,CTNNB1,DSP,FGG,FLNA,FNDC3A,ITGA7,ITGB1,JUP,LAMB1,MSN,MYL12A,PARVA,PKP2,RPS6,S100A8,S100A9,STOML2,THBS4
GO.0051146	striated muscle cell differentiation	14	0.00449	ACTA1,ACTG1,CALR,CAMK2D,CDH2,FLNC,ITGB1,LMOD2,MYH9,OBSCN,PRKAR1A,RXRA,TTN,WDR1
GO.0030834	regulation of actin filament depolymerization	7	0.00453	CAPZB,DSTN,GSN,LMOD2,SPTAN1,SPTBN1,WDR1
GO.0070252	actin-mediated cell contraction	7	0.00453	ACTA1,CAMK2D,MYL6,PARVA,TPM2,TTN,VIM
GO.0036503	ERAD pathway	8	0.00454	HSP90B1,HSPA5,PSMC1,PSMC3,PSMC4,PSMC5,PSMC6,VCP
GO.0006086	acetyl-CoA biosynthetic process from pyruvate	3	0.00457	DLAT,DLD,PDHA1
GO.0006172	ADP biosynthetic process	3	0.00457	AK1,AK3,AK4
GO.0006552	leucine catabolic process	3	0.00457	IVD,MCCC1,MCCC2
GO.0010044	response to aluminum ion	3	0.00457	ALAD,LONP1,QDPR
GO.0035556	intracellular signal transduction	67	0.00457	ACTG1,APOE,ARF3,ARF4,ARHGAP1,ARHGAP11A,ARHGDIA,ARHGDIB,ARL1,ATP2A2,C1QBP,CALM2,CAMK2D,CAV1,CD36,CRYAB,CTNNB1,CTTN,CUL5,DUSP3,ENSG00000250151,FLNA,GDI2,GNAI2,GNB1,GSN,GSTO1,HIST1H4H,ITGB1,MIF,MYH9,MYL6,NMT1,OBSCN,PAFAH1B1,PARK7,PKD2,PPP2R1A,PRKACA,PRKAR1A,PRKCSH,PSMA6,PSMA7,PSMB3,PSMB5,PSMB6,PSMC1,PSMC3,PSMC4,PSMC5,PSMC6,PTPN11,RAB10,RAB1B,RAB5A,RPS27A,RPS6,RYR2,S100A1,TF,TJP2,TRAT1,UBE2N,UBE2V1,Y…
GO.0030162	regulation of proteolysis	35	0.00466	AHSG,APOE,C1QBP,CAV1,CRYAB,GSN,HMGB1,HSP90AB1,ITIH2,KNG1,MYH9,NDUFA13,PARK7,PEBP1,PHB,PRDX3,PSMA6,PSMA7,PSMB3,PSMB5,PSMB6,PSMC1,PSMC3,PSMC4,PSMC5,PSMC6,RPS27A,S100A8,S100A9,SERPINA1,SERPINB1,SERPINC1,USP14,USP9X,VCP
GO.1901990	regulation of mitotic cell cycle phase transition	17	0.0049	ANXA1,CAMK2D,CCNB3,FHL1,PHB2,PKD2,PSMA6,PSMA7,PSMB3,PSMB5,PSMB6,PSMC1,PSMC3,PSMC4,PSMC5,PSMC6,RPS27A
GO.0006996	organelle organization	95	0.00492	AAAS,ACAA2,ACTA1,ACTG1,ACTN4,ALDOA,ANK3,ANXA1,APOE,ARF4,ARHGAP21,ARHGDIB,ARL1,ATAD1,ATP2A2,ATP5B,BCS1L,C1QBP,CALR,CAP1,CAV1,CHCHD3,COA3,COQ7,CRYAB,DPYSL2,DPYSL3,DSP,DYNLRB2,EIF6,ENSG00000250151,ENSG00000267855,ESRRA,FLNA,GPX4,GRPEL1,HIST1H4H,HMGB1,HMGB2,HSP90B1,IARS2,ITGB1,JUP,KRT14,LMOD2,LONP1,MAP2,MRPS5,MTX2,NAP1L5,NDUFA13,NUBPL,OBSCN,OPA3,PAFAH1B1,PARK7,PARVA,PAX6,PHB,PHB2,PKD2,PKP2,PPP2CB,PRD…
GO.0045454	cell redox homeostasis	8	0.00499	DLD,GLRX,GLRX5,NNT,PDIA3,PDIA6,PTGES2,TXN2
GO.0010510	regulation of acetyl-CoA biosynthetic process from pyruvate	4	0.00501	DLAT,DLD,PDHA1,PDHX
GO.0031581	hemidesmosome assembly	4	0.00501	ITGA6,KRT14,LAMC1,PLEC
GO.0086069	bundle of His cell to Purkinje myocyte communication	4	0.00501	CTNNA3,DSP,JUP,PKP2
GO.0051130	positive regulation of cellular component organization	47	0.00506	ACTN4,AHSG,ANXA1,ANXA5,APOE,ARHGDIA,ATAD1,C1QBP,CALR,CAV1,CD36,CD93,CDH2,COA3,CTNNB1,CTTN,CYB5R1,DPP10,DPYSL3,DSTN,EIF5A,ENSG00000250151,FGG,FLNA,GNB2L1,HNRNPK,ITGB1,KRT6A,MYO1C,NMT1,NPEPPS,OBSCN,PAFAH1B1,PARK7,PHB2,PSMC1,PSMC3,PSMC4,PSMC6,SPTBN1,STOML2,SYNPO,UBE2N,VCP,WDR1,YWHAB,YWHAQ
GO.0045862	positive regulation of proteolysis	21	0.00523	APOE,CAV1,GSN,HMGB1,MYH9,NDUFA13,PHB,PSMA6,PSMA7,PSMB3,PSMB5,PSMB6,PSMC1,PSMC3,PSMC4,PSMC5,PSMC6,RPS27A,S100A8,S100A9,VCP
GO.0035637	multicellular organismal signaling	10	0.00535	ANK3,CAMK2D,CAV1,CTNNA3,DSP,JUP,PAFAH1B1,PKP2,PRKACA,RYR2
GO.0032414	positive regulation of ion transmembrane transporter activity	8	0.0055	ACTN4,ANK3,CALM2,GLRX,GSTO1,PKD2,RYR2,S100A1
GO.0030178	negative regulation of Wnt signaling pathway	14	0.00578	CAV1,CDH2,GNB2L1,PSMA6,PSMA7,PSMB3,PSMB5,PSMB6,PSMC1,PSMC3,PSMC4,PSMC5,PSMC6,RPS27A
GO.0031329	regulation of cellular catabolic process	33	0.00578	ANXA5,APOE,CAV1,CD93,CTTN,DCN,GNB2L1,HSP90AB1,KRT6A,LRPPRC,MSN,OBSCN,PARK7,PGAM1,PRKACA,PSMA6,PSMA7,PSMB3,PSMB5,PSMB6,PSMC1,PSMC3,PSMC4,PSMC5,PSMC6,RAB1B,RPS27A,SCFD1,TOB1,USP14,USP9X,VCP,VDAC1
GO.0006417	regulation of translation	18	0.00598	ACO1,C1QBP,CALR,COA3,EEF2,EIF2B5,EIF4A2,FAM129A,GNB2L1,HNRNPD,IARS2,LRPPRC,RPL13A,RPS3,RXRA,S100A9,SYNCRIP,TOB1
GO.0010564	regulation of cell cycle process	27	0.00599	ANXA1,CALM2,CALR,CAMK2B,CAMK2D,CCNB3,CTNNB1,FHL1,MIF,PHB2,PKD2,PPP2R1A,PRKACA,PRKAR1A,PSMA6,PSMA7,PSMB3,PSMB5,PSMB6,PSMC1,PSMC3,PSMC4,PSMC5,PSMC6,RHNO1,RPS27A,TOM1L2
GO.0030193	regulation of blood coagulation	9	0.00621	ANXA5,APOE,CAV1,CD36,FGG,KNG1,PLG,S100A9,SERPINC1
GO.0048667	cell morphogenesis involved in neuron differentiation	27	0.00634	ABLIM1,ACTG1,ANK3,B3GNT2,CAP1,DPYSL2,DPYSL3,ENSG00000250151,HPRT1,HSP90AB1,HSPA8,LAMB1,LAMB2,LAMC1,MAP2,MYH9,MYL12A,MYL6,PAFAH1B1,PAX6,PTPN11,RAB10,SPR,SPTAN1,SPTBN1,USP9X,YWHAB
GO.0031331	positive regulation of cellular catabolic process	23	0.00641	ANXA5,APOE,CAV1,CD93,DCN,GNB2L1,KRT6A,MSN,OBSCN,PARK7,PSMA6,PSMA7,PSMB3,PSMB5,PSMB6,PSMC1,PSMC3,PSMC4,PSMC5,PSMC6,RPS27A,TOB1,VCP
GO.0005977	glycogen metabolic process	7	0.00643	AGL,CALM2,GBE1,PYGB,PYGM,RPS27A,UGP2
GO.0086065	cell communication involved in cardiac conduction	6	0.00646	CTNNA3,DSP,JUP,PKP2,PRKACA,RYR2
GO.0033043	regulation of organelle organization	45	0.0066	ACAA2,ANXA1,ANXA5,C1QBP,CALR,CAMK2B,CAMK2D,CAPZB,CAV1,CD93,CLIC4,COA3,CTNNB1,CYB5R1,DSTN,ENSG00000250151,KRT6A,LMOD2,LONP1,LRPPRC,MSN,NMT1,NPEPPS,OBSCN,OTUB1,PAFAH1B1,PARK7,PHB2,PRKAR1A,RAB1B,S100A8,S100A9,SCFD1,SET,SPTAN1,SPTBN1,STOML2,SYNPO,TOM1L2,UBE2N,VDAC1,VDAC3,WDR1,YWHAB,YWHAQ
GO.0019217	regulation of fatty acid metabolic process	9	0.00674	ACADVL,ADIPOQ,ANXA1,CAV1,DLAT,DLD,MLYCD,PDHA1,PDHX
GO.0002764	immune response-regulating signaling pathway	25	0.0068	ACTG1,CALM2,DUSP3,ENSG00000250151,HSP90AB1,HSP90B1,MYO1C,PRKACA,PSMA6,PSMA7,PSMB3,PSMB5,PSMB6,PSMC1,PSMC3,PSMC4,PSMC5,PSMC6,PTPN11,RPS27A,STOML2,TRAT1,UBE2N,UBE2V1,YWHAB
GO.0006744	ubiquinone biosynthetic process	4	0.0068	ADCK3,COQ3,COQ7,COQ9
GO.0008016	regulation of heart contraction	13	0.0068	ATP2A2,CALM2,CAMK2D,CAV1,CTNNA3,DSP,GSTO1,HSPB7,JUP,PKP2,PRKACA,RYR2,S100A1
GO.0010605	negative regulation of macromolecule metabolic process	77	0.0068	ADIPOQ,AHSG,ANXA4,ANXA7,APOE,C1QBP,CALM2,CALR,CAT,CAV1,CD36,CHCHD3,CRYAB,CRYM,DUSP3,EIF2B5,EIF4A2,ENO1,ESRRA,FAM129A,FLNA,HIST1H4H,HMGB1,HMGB2,HNRNPA2B1,HNRNPAB,HNRNPK,HRSP12,HSP90AB1,HSPA8,ITIH2,KNG1,LRPPRC,LRRFIP1,MIF,NACA,NDUFA13,OTUB1,PAFAH1B1,PARK7,PAX6,PEBP1,PHB,PHB2,PPP2R1A,PPP4R4,PRDX3,PRKAR1A,PSMA6,PSMA7,PSMB3,PSMB5,PSMB6,PSMC1,PSMC3,PSMC4,PSMC6,RPL13A,RPS13,RPS26,RPS27A,RPS3,RXRA,S100A1…
GO.0044249	cellular biosynthetic process	140	0.00698	AAAS,ABAT,ACADM,ACAT1,ACSL1,ADCK3,AGL,AHCY,AK1,AK3,AK4,AKR1A1,ALAD,ALDH2,ALDH4A1,ALDOA,APOE,ARF3,ARF4,ATP5A1,ATP5B,ATP5C1,ATP5D,ATP5F1,ATP5L,B3GNT2,BGN,C1QBP,CALR,CANX,CHCHD3,CHTF18,CNDP2,COQ3,COQ7,COQ9,COX5B,COX6B1,CREB5,CTNNB1,DCN,DLAT,DLD,EEF1A2,EEF1B2,EEF1G,EEF2,EIF2B5,EIF4A2,EIF6,ENO1,ENSG00000267855,FECH,FLNA,GANAB,GBE1,GLUD1,GSTM3,HAGH,HNRNPD,HNRNPK,HNRPDL,HPRT1,HSD17B4,HSPA8,IARS2,LMF1,LR…
GO.0010948	negative regulation of cell cycle process	16	0.00711	FHL1,MIF,PKD2,PRKAR1A,PSMA6,PSMA7,PSMB3,PSMB5,PSMB6,PSMC1,PSMC3,PSMC4,PSMC5,PSMC6,RPS27A,TOM1L2
GO.0034764	positive regulation of transmembrane transport	10	0.00711	ACTN4,ANK3,CA2,CALM2,GLRX,GSTO1,PARK7,PKD2,RYR2,S100A1
GO.0044264	cellular polysaccharide metabolic process	8	0.00727	AGL,B3GNT2,CALM2,GBE1,PYGB,PYGM,RPS27A,UGP2
GO.0007411	axon guidance	22	0.00728	ABLIM1,ACTG1,ANK3,B3GNT2,CAP1,DPYSL2,DPYSL3,ENSG00000250151,HSP90AB1,HSPA8,ITGB1,LAMB1,LAMB2,LAMC1,MYH9,MYL12A,MYL6,PAX6,PTPN11,SPTAN1,SPTBN1,YWHAB
GO.0061564	axon development	26	0.00729	ABLIM1,ACTG1,ANK3,B3GNT2,CAP1,DPYSL2,DPYSL3,ENSG00000250151,HSP90AB1,HSPA8,LAMB1,LAMB2,LAMC1,MAP2,MYH9,MYL12A,MYL6,PAFAH1B1,PAX6,PTPN11,RAB10,RXRA,SPTAN1,SPTBN1,USP9X,YWHAB
GO.0009991	response to extracellular stimulus	24	0.00741	ACAT1,ACSL1,ADIPOQ,AGL,AHCY,ALAD,ALB,APOE,CAT,CAV1,GC,GNAI2,GSN,HSPA5,ITGA6,OXCT1,PKM,RPS19,RXRA,SERPINC1,SIRT5,SUOX,TXN2,WIPI1
GO.0055001	muscle cell development	11	0.00747	ACTA1,ACTG1,ATP2A2,CAMK2D,FLNC,ITGB1,LMOD2,OBSCN,PRKAR1A,TTN,WDR1
GO.1904062	regulation of cation transmembrane transport	13	0.00749	ACTN4,ANK3,CALM2,CAMK2D,CAV1,DPP10,FHL1,GLRX,GSTO1,PKD2,PRKACA,RYR2,S100A1
GO.0048585	negative regulation of response to stimulus	51	0.00772	ACAA2,ADIPOQ,AHSG,ANXA5,APOE,ASPN,C1QBP,CALR,CAMK2B,CAV1,CDH2,CTNNB1,CTTN,DUSP3,FGG,HMGB2,HSPA5,ITGA6,ITGB1,KNG1,MIF,MYH9,NDUFA13,OTUB1,PAFAH1B1,PARK7,PHB,PHB2,PLG,PPP2R1A,PRKACA,PSMA6,PSMA7,PSMB3,PSMB5,PSMB6,PSMC1,PSMC3,PSMC4,PSMC5,PSMC6,RPS19,RPS27A,RPS3,SAA1,SCFD1,SERPINC1,TOB1,TRIM33,USP14,VDAC2
GO.0006935	chemotaxis	30	0.00781	ABLIM1,ACTG1,ANK3,B3GNT2,CAP1,DPYSL2,DPYSL3,ENSG00000250151,HMGB1,HMGB2,HSP90AB1,HSPA8,ITGB1,LAMB1,LAMB2,LAMC1,MIF,MYH9,MYL12A,MYL6,PARVA,PAX6,PTPN11,RPS19,S100A8,S100A9,SAA1,SPTAN1,SPTBN1,YWHAB
GO.0009653	anatomical structure morphogenesis	73	0.0079	ABLIM1,ACTA1,ANK3,APOE,ATP5B,B3GNT2,BSG,CA2,CAP1,CAPN1,CAPZB,CAV1,CDH2,CLIC4,COQ7,CRYAB,CTNNB1,CTTN,DCN,DLD,DPYSL2,DPYSL3,DSP,ENSG00000250151,ERAP1,FHL1,GNB2L1,GSN,HNRNPAB,HPRT1,HSP90AB1,HSPA5,HSPA8,HSPG2,ITGA6,KRT6A,LAMB1,LAMB2,LAMC1,LMOD2,LUZP1,MAP2,MYL12A,MYL6,NACA,NCL,NUBPL,OBSCN,OPA3,PAFAH1B1,PARVA,PAX6,PHB2,PKD2,PKP2,PRKACA,PRKAR1A,PTPN11,RAB10,RPS6,RPS7,RXRA,RYR2,SCFD1,SPR,SPTAN1,SPTBN1,TG…
GO.0006729	tetrahydrobiopterin biosynthetic process	3	0.00803	PCBD2,QDPR,SPR
GO.0006793	phosphorus metabolic process	66	0.00803	ACSL1,ADCK3,AK1,AK3,AK4,ALDOA,APOA1BP,ARF3,ATIC,ATP5A1,ATP5B,ATP5C1,ATP5D,ATP5F1,ATP5L,CALM2,CAMK2D,CAT,CAV1,COQ7,COQ9,CRYAB,DCXR,DLAT,DLD,DNAJC6,DUSP3,ENO1,ENSG00000267855,GPX4,HPRT1,HSD17B4,HSPA8,IDH3B,MCCC2,ME1,MLYCD,MT-ND2,NDUFA4,NDUFAB1,NDUFB4,NDUFB5,NDUFB8,NDUFS2,NFS1,NME1-NME2,OBSCN,OLA1,OLAH,PAFAH1B1,PFKM,PGAM1,PRKACA,PTPN11,PTPRH,RPS27A,SPTBN1,STOML2,SUCLA2,SUCLG1,TF,TJP2,TKT,TTN,YWHAB,Z…
GO.0009892	negative regulation of metabolic process	84	0.00803	ACADVL,ADIPOQ,AHSG,ANXA4,ANXA5,ANXA7,APOE,C1QBP,CALM2,CALR,CAT,CAV1,CD36,CHCHD3,CRYAB,CRYM,DUSP3,EIF2B5,EIF4A2,ENO1,ESRRA,FAM129A,FLNA,GNAI2,HIST1H4H,HMGB1,HMGB2,HNRNPA2B1,HNRNPAB,HNRNPK,HRSP12,HSP90AB1,HSPA8,ITIH2,KNG1,LRPPRC,LRRFIP1,MIF,NACA,NDUFA13,OTUB1,PAFAH1B1,PARK7,PAX6,PEBP1,PHB,PHB2,PPP2R1A,PPP4R4,PRDX3,PRKAR1A,PSMA6,PSMA7,PSMB3,PSMB5,PSMB6,PSMC1,PSMC3,PSMC4,PSMC6,RNH1,RPL13A,RPS13,RPS19…
GO.0030154	cell differentiation	100	0.00803	ABLIM1,ACADVL,ACTA1,ADIPOQ,ANK3,ANXA1,ANXA4,ANXA7,APOE,ARF4,ARHGDIA,ATP2A2,ATP5B,B2M,B3GNT2,BFSP1,CALR,CAMK2B,CAMK2D,CAP1,CAT,CAV1,COQ7,CRYAB,CTNNB1,CTTN,DLD,DPYSL3,DSP,EEF2,EIF2B5,ENSG00000250151,ERAP1,FECH,FHL1,FLNA,FLNC,FNDC3A,GPNMB,GSN,GSTK1,GSTM3,HMGB1,HMGB2,HNRNPAB,HNRNPK,HPRT1,HSP90AB1,HSPA8,HSPG2,ITGA7,ITGB1,KRT14,KRT6A,LAMB1,LAMB2,LAMC1,LGALS1,LMOD2,MAP2,MSN,MURC,MYL12A,MYL6,OBSCN,PAFAH1…
GO.0031349	positive regulation of defense response	21	0.00826	CALM2,DUSP3,HPX,HSP90B1,PRKACA,PSMA6,PSMA7,PSMB3,PSMB5,PSMB6,PSMC1,PSMC3,PSMC4,PSMC5,PSMC6,RPS19,RPS27A,S100A8,S100A9,UBE2N,UBE2V1
GO.0097305	response to alcohol	19	0.00846	ABAT,ADIPOQ,ALAD,ANXA1,CALR,CAT,CRYAB,CTNNB1,FECH,GC,GOT2,GRIN2A,GSN,JUP,MAP2,OXCT1,RXRA,S100A8,S100A9
GO.0048812	neuron projection morphogenesis	27	0.00854	ABLIM1,ACTG1,ANK3,B3GNT2,CAP1,CTTN,DPYSL2,DPYSL3,ENSG00000250151,HPRT1,HSP90AB1,HSPA8,LAMB1,LAMB2,LAMC1,MAP2,MYH9,MYL12A,MYL6,PAFAH1B1,PAX6,PTPN11,RAB10,SPTAN1,SPTBN1,USP9X,YWHAB
GO.0031334	positive regulation of protein complex assembly	12	0.00871	CAV1,CTNNB1,CTTN,ENSG00000250151,GNB2L1,GSN,PSMC1,PSMC3,PSMC4,PSMC5,PSMC6,VCP
GO.0042559	pteridine-containing compound biosynthetic process	4	0.00874	ATIC,PCBD2,QDPR,SPR
GO.0043244	regulation of protein complex disassembly	9	0.00896	CAPZB,DSTN,EIF5A,GSN,HRSP12,LMOD2,SPTAN1,SPTBN1,WDR1
GO.0007409	axonogenesis	25	0.00915	ABLIM1,ACTG1,ANK3,B3GNT2,CAP1,DPYSL2,DPYSL3,ENSG00000250151,HSP90AB1,HSPA8,LAMB1,LAMB2,LAMC1,MAP2,MYH9,MYL12A,MYL6,PAFAH1B1,PAX6,PTPN11,RAB10,SPTAN1,SPTBN1,USP9X,YWHAB
GO.0043254	regulation of protein complex assembly	18	0.00918	CAPZB,CAV1,CTNNB1,CTTN,ENSG00000250151,GNB2L1,HMGB1,LMOD2,PARK7,PSMC1,PSMC3,PSMC4,PSMC5,PSMC6,SPTAN1,SPTBN1,VCP,VDAC2
GO.0044262	cellular carbohydrate metabolic process	12	0.00918	ABHD10,AGL,B3GNT2,CALM2,COQ3,CS,GBE1,PFKM,PYGB,PYGM,RPS27A,UGP2
GO.0010646	regulation of cell communication	93	0.00921	ABAT,ACAA2,ACTN4,ADIPOQ,AHSG,ANXA5,APOE,ARHGAP1,ARHGAP11A,ARHGDIA,ARHGDIB,ASPN,ATAD1,ATP2A2,C1QBP,CA2,CALM2,CALR,CAMK2D,CAT,CAV1,CD36,CD93,CDH2,CTTN,DUSP3,FGG,FLNA,GDI2,GLUD1,GNAI2,GNB1,GRIN2A,GSN,HMGB2,HNRNPK,HPX,HSP90AB1,ITGA6,ITGB1,JUP,KRT6A,LGALS1,MAP2,MIF,MYH9,MYO1C,NDUFA13,NMT1,OBSCN,OXCT1,PAFAH1B1,PDIA3,PFKM,PHB,PKD2,PNKD,PRKAR1A,PSMA6,PSMA7,PSMB3,PSMB5,PSMB6,PSMC1,PSMC3,PSMC4,PSMC5,PSMC6,…
GO.1902600	hydrogen ion transmembrane transport	9	0.00963	ATP5D,ATP5F1,COX5B,COX6B1,COX7A1,NDUFA4,NNT,STOML2,UQCRH
GO.0031400	negative regulation of protein modification process	28	0.00964	ADIPOQ,APOE,CALM2,CAV1,CTNNB1,DUSP3,FAM129A,OTUB1,PAFAH1B1,PARK7,PAX6,PHB,PPP2R1A,PPP4R4,PRKAR1A,PSMA6,PSMA7,PSMB3,PSMB5,PSMB6,PSMC1,PSMC3,PSMC4,PSMC5,PSMC6,RPS27A,SET,YWHAB
GO.0043086	negative regulation of catalytic activity	36	0.00977	ADIPOQ,ANXA4,ANXA5,APOE,CAV1,CRYAB,DUSP3,EIF4A2,GNAI2,GNB2L1,ITIH2,KNG1,PARK7,PEBP1,PPP2R1A,PPP4R4,PRDX3,PRKAR1A,PSMA6,PSMA7,PSMB3,PSMB5,PSMB6,PSMC1,PSMC3,PSMC4,PSMC5,PSMC6,RNH1,RPS27A,SERPINA1,SERPINB1,SERPINC1,SET,TMLHE,USP14
GO.1904064	positive regulation of cation transmembrane transport	8	0.0102	ACTN4,ANK3,CALM2,GLRX,GSTO1,PKD2,RYR2,S100A1
GO.0009725	response to hormone	37	0.011	ACAT1,ACSL1,AGL,ALAD,ANXA1,ATP2A2,BSG,CA2,CALR,CAT,CAV1,CRYAB,CTNNB1,CYC1,EIF2B5,ESRRA,FECH,GC,GNB1,GNB2,GSTM3,HMGB2,HNRNPK,LONP1,MAP2,ME1,OXCT1,PKM,PRKAR1A,PTGDS,QDPR,RAB10,RBBP7,RPS6,RXRA,TXN2,YWHAB
GO.0000209	protein polyubiquitination	14	0.0111	NPEPPS,PSMA6,PSMA7,PSMB3,PSMB5,PSMB6,PSMC1,PSMC3,PSMC4,PSMC5,PSMC6,RPS27A,UBE2N,UBE2V1
GO.0023057	negative regulation of signaling	46	0.0111	ACAA2,ADIPOQ,AHSG,APOE,ASPN,ATAD1,C1QBP,CALR,CAMK2B,CAV1,CDH2,CTNNB1,CTTN,DUSP3,FGG,GNAI2,HMGB2,HSPA5,ITGA6,ITGB1,MIF,MYH9,NDUFA13,PAFAH1B1,PARK7,PHB,PHB2,PPP2R1A,PRKACA,PSMA6,PSMA7,PSMB3,PSMB5,PSMB6,PSMC1,PSMC3,PSMC4,PSMC5,PSMC6,PTPN11,RAP1B,RPS27A,TOB1,TRAT1,TRIM33,VDAC2
GO.0060314	regulation of ryanodine-sensitive calcium-release channel activity	5	0.0111	CALM2,CAMK2D,GSTO1,PKD2,PRKACA
GO.1901661	quinone metabolic process	5	0.0111	ADCK3,AKR7A2,COQ3,COQ7,COQ9
GO.0000075	cell cycle checkpoint	15	0.0112	PSMA6,PSMA7,PSMB3,PSMB5,PSMB6,PSMC1,PSMC3,PSMC4,PSMC5,PSMC6,PTPN11,RHNO1,RPS27A,RPS6,ZAK
GO.0097435	fibril organization	4	0.0113	GSN,HSP90AB1,MFAP4,MFAP5
GO.0051289	protein homotetramerization	7	0.0118	ALDOA,APOA1BP,CAT,DCXR,HPRT1,PCBD2,RXRA
GO.0017038	protein import	11	0.012	APOE,KPNA4,NDUFA13,NUTF2,PDIA3,PHB2,SAMM50,SPTBN1,TIMM44,TOB1,TOMM22
GO.0051051	negative regulation of transport	24	0.012	ACAA2,ADIPOQ,ANK3,ANXA1,ANXA4,APOE,CALM2,CAMK2D,CAV1,CD36,CRYAB,FLNA,GNB2L1,GSTO1,HMGB1,HSPA5,PARK7,PDIA3,PKD2,PTPN11,RAP1B,TRAT1,YWHAB,YWHAQ
GO.0055002	striated muscle cell development	10	0.012	ACTA1,ACTG1,CAMK2D,FLNC,ITGB1,LMOD2,OBSCN,PRKAR1A,TTN,WDR1
GO.0006096	glycolytic process	6	0.0121	ALDOA,ENO1,PDHA1,PFKM,PGAM1,PKM
GO.0006520	cellular amino acid metabolic process	19	0.0125	ACAT1,ALDH4A1,ATIC,CNDP2,DBT,DLD,GLUD1,GOT2,HAL,HIBCH,IARS2,IVD,MCCC1,MCCC2,MUT,QDPR,SPR,SUOX,TST
GO.0043269	regulation of ion transport	28	0.0128	ACTN4,ANK3,APOE,CALM2,CAMK2B,CAMK2D,CAV1,CLIC4,CTNNB1,DPP10,DPYSL2,FHL1,GLRX,GNAI2,GRIN2A,GSTO1,MIF,PARK7,PKD2,PKP2,PRKACA,RYR2,S100A1,VDAC1,VDAC2,VDAC3,WDR1,YWHAQ
GO.0043270	positive regulation of ion transport	15	0.0128	ACTN4,ANK3,APOE,CALM2,CAV1,DPYSL2,FHL1,GLRX,GSTO1,MIF,PARK7,PKD2,PKP2,RYR2,S100A1
GO.0006955	immune response	50	0.0129	ACTG1,AHCY,ARHGDIB,AZGP1,B2M,C1QBP,CALM2,CAMK2B,CAMK2D,CD36,CTNNB1,DUSP3,ENSG00000250151,FTH1,HMGB1,HMGB2,HSP90AB1,HSP90B1,ITGAD,LGALS1,LRRFIP1,MIF,MYO1C,PRKACA,PRKAR1A,PRKCSH,PSMA6,PSMA7,PSMB3,PSMB5,PSMB6,PSMC1,PSMC3,PSMC4,PSMC5,PSMC6,PTPN11,RPL13A,RPS27A,RPS6,S100A13,S100A8,S100A9,SAA1,SYNCRIP,TRAT1,TUBB4B,UBE2N,UBE2V1,YWHAB
GO.0009896	positive regulation of catabolic process	24	0.0129	ANXA5,APOE,CAV1,CD93,DCN,GNB2L1,KRT6A,MSN,NDUFA13,OBSCN,PARK7,PSMA6,PSMA7,PSMB3,PSMB5,PSMB6,PSMC1,PSMC3,PSMC4,PSMC5,PSMC6,RPS27A,TOB1,VCP
GO.0010648	negative regulation of cell communication	46	0.0129	ACAA2,ADIPOQ,AHSG,APOE,ASPN,ATAD1,C1QBP,CALR,CAMK2B,CAV1,CDH2,CTNNB1,CTTN,DUSP3,FGG,GNAI2,HMGB2,HSPA5,ITGA6,ITGB1,MIF,MYH9,NDUFA13,PAFAH1B1,PARK7,PHB,PHB2,PPP2R1A,PRKACA,PSMA6,PSMA7,PSMB3,PSMB5,PSMB6,PSMC1,PSMC3,PSMC4,PSMC5,PSMC6,PTPN11,RAP1B,RPS27A,SCFD1,TOB1,TRIM33,VDAC2
GO.0019626	short-chain fatty acid catabolic process	3	0.0129	MUT,PCCA,PCCB
GO.0034765	regulation of ion transmembrane transport	21	0.0129	ACTN4,ANK3,CALM2,CAMK2D,CAV1,CLIC4,CTNNB1,DPP10,FHL1,GLRX,GRIN2A,GSTO1,PKD2,PRKACA,RYR2,S100A1,VDAC1,VDAC2,VDAC3,WDR1,YWHAQ
GO.0061621	canonical glycolysis	5	0.0129	ALDOA,ENO1,PFKM,PGAM1,PKM
GO.0031401	positive regulation of protein modification process	42	0.0133	ACSL1,CALM2,CAMK2D,CAV1,CD36,CDH2,CTNNB1,FAM129A,FGG,FNTA,GNAI2,GNB2L1,HPX,HSP90AB1,HSPA5,MIF,PARK7,PHB,PHB2,PKD2,PRKACA,PRKAR1A,PSMA6,PSMA7,PSMB3,PSMB5,PSMB6,PSMC1,PSMC3,PSMC4,PSMC5,PSMC6,PTPN11,RAP1B,RPS27A,SAA1,TF,THBS4,UBE2N,VCP,YWHAB,ZAK
GO.0022604	regulation of cell morphogenesis	24	0.0136	ACTN4,ALDOA,ANXA7,APOE,C1QBP,CALR,CAMK2B,CAPZB,CDH2,CTNNB1,CTTN,DPYSL2,FGG,FLNA,HNRNPK,ITGA7,MYH9,MYL12A,PAFAH1B1,PALMD,PARVA,PDLIM5,S100A13,VDAC3
GO.0007517	muscle organ development	17	0.0138	ACTA1,CAV1,CRYAB,DCN,DSP,FHL1,ITGA7,MURC,MYL6,PKP2,RXRA,RYR2,SMTN,TAGLN,TTN,UNC45B,XIRP2
GO.0022898	regulation of transmembrane transporter activity	13	0.014	ACTN4,ANK3,CALM2,CAMK2D,CAV1,FHL1,GLRX,GSTO1,PARK7,PKD2,PRKACA,RYR2,S100A1
GO.0032970	regulation of actin filament-based process	18	0.014	ATP2A2,CAMK2D,CAPZB,CAV1,CTNNA3,CTTN,DSP,DSTN,ENSG00000250151,JUP,LMOD2,MYH9,PKP2,RYR2,SPTAN1,SPTBN1,SYNPO,WDR1
GO.0006626	protein targeting to mitochondrion	7	0.0141	GRPEL1,MTX2,NDUFA13,SAMM50,TIMM13,TIMM44,TOMM22
GO.0010288	response to lead ion	4	0.0141	ALAD,CAT,FECH,QDPR
GO.0060828	regulation of canonical Wnt signaling pathway	15	0.0142	CAV1,CDH2,CTNNB1,JUP,PSMA6,PSMA7,PSMB3,PSMB5,PSMB6,PSMC1,PSMC3,PSMC4,PSMC5,PSMC6,RPS27A
GO.0000904	cell morphogenesis involved in differentiation	30	0.0146	ABLIM1,ACTG1,ANK3,B3GNT2,CAP1,CLIC4,DPYSL2,DPYSL3,ENSG00000250151,FLNA,HNRNPAB,HPRT1,HSP90AB1,HSPA8,LAMB1,LAMB2,LAMC1,MAP2,MYH9,MYL12A,MYL6,PAFAH1B1,PARVA,PAX6,RAB10,SPR,SPTAN1,SPTBN1,USP9X,YWHAB
GO.0018171	peptidyl-cysteine oxidation	2	0.0148	PARK7,PRDX3
GO.0021799	cerebral cortex radially oriented cell migration	5	0.0148	CCDC141,CTNNB1,CUL5,LAMB1,PAFAH1B1
GO.0031667	response to nutrient levels	22	0.0148	ACAT1,ACSL1,ADIPOQ,AGL,AHCY,ALAD,ALB,APOE,CAT,CAV1,GC,GNAI2,GSN,HSPA5,OXCT1,PKM,RXRA,SERPINC1,SIRT5,SUOX,TXN2,WIPI1
GO.0032880	regulation of protein localization	38	0.0148	ABAT,ADIPOQ,ANXA1,ANXA4,ARHGDIA,CD36,CDH2,CTNNB1,CYB5R1,DPP10,FGG,FLNA,GLUD1,GSN,HNRNPK,HSP90AB1,HSPA5,ITGB1,JUP,MIF,MSN,MYO1C,NCL,NMT1,NPEPPS,OXCT1,PARK7,PDIA3,PFKM,PKD2,PRKAR1A,PTPN11,SAA1,SCFD1,SLC25A4,SPTBN1,YWHAB,YWHAQ
GO.0070488	neutrophil aggregation	2	0.0148	S100A8,S100A9
GO.0070541	response to platinum ion	2	0.0148	ALAD,FECH
GO.0072318	clathrin coat disassembly	2	0.0148	DNAJC6,HSPA8
GO.1903923	positive regulation of protein processing in phagocytic vesicle	2	0.0148	GSN,MYH9
GO.2000152	regulation of ubiquitin-specific protease activity	2	0.0148	PARK7,VCP
GO.0048678	response to axon injury	6	0.0149	ARF4,DPYSL3,LAMB2,LGALS1,RXRA,TXN2
GO.0045786	negative regulation of cell cycle	23	0.0153	AK1,CALR,CTNNB1,CUL5,FHL1,MIF,PKD2,PRKACA,PRKAR1A,PSMA6,PSMA7,PSMB3,PSMB5,PSMB6,PSMC1,PSMC3,PSMC4,PSMC5,PSMC6,RPS27A,RPS6,TOM1L2,ZAK
GO.0048869	cellular developmental process	102	0.0159	ABLIM1,ACADVL,ACTA1,ADIPOQ,ANK3,ANXA1,ANXA4,ANXA7,APOE,ARF4,ARHGDIA,ATP2A2,ATP5B,B2M,B3GNT2,BFSP1,CALR,CAMK2B,CAMK2D,CAP1,CAPZB,CAT,CAV1,COQ7,CRYAB,CTNNB1,CTTN,DLD,DPYSL3,DSP,EEF2,EIF2B5,ENSG00000250151,ERAP1,FECH,FHL1,FLNC,FNDC3A,GPNMB,GSTK1,GSTM3,HMGB1,HMGB2,HNRNPAB,HNRNPK,HPRT1,HSP90AB1,HSPA8,HSPG2,ITGA7,ITGB1,KRT14,KRT6A,LAMB1,LAMB2,LAMC1,LGALS1,LMOD2,MAP2,MSN,MURC,MYL12A,MYL6,NUBPL,OBSCN,OPA…
GO.1901360	organic cyclic compound metabolic process	144	0.0166	AAAS,ACAA1,ACAA2,AK1,AK3,AK4,ALAD,ALB,ALDH4A1,ALDOA,ANXA1,APOA1BP,APOE,ATP5A1,ATP5B,ATP5C1,ATP5D,ATP5F1,ATP5L,AZGP1,BLVRB,C1QBP,CHCHD3,CHTF18,COQ7,COQ9,COX5B,COX6B1,CREB5,CRYM,CTNNB1,CYB5R1,DCXR,DLD,DPYSL2,EIF4A2,ENO1,ENSG00000267855,FECH,FLNA,GC,GLRX,GOT2,GSTM3,HAL,HINT2,HIST1H4H,HMGB1,HMGB2,HNRNPA1L2,HNRNPA2B1,HNRNPA3,HNRNPD,HNRNPH1,HNRNPK,HNRPDL,HPX,HRSP12,HSD17B4,HSPA8,IARS2,IDH3B,LONP1,LRPPR…
GO.0032989	cellular component morphogenesis	41	0.017	ABLIM1,ACTA1,ANK3,B3GNT2,CAP1,CAPZB,CLIC4,COQ7,CTTN,DPYSL2,DPYSL3,ENSG00000250151,GSN,HNRNPAB,HPRT1,HSP90AB1,HSPA8,LAMB1,LAMB2,LAMC1,LMOD2,MAP2,MYH9,MYL12A,MYL6,NUBPL,OBSCN,OPA3,PAFAH1B1,PARVA,PAX6,PRKAR1A,RAB10,SCFD1,SPR,SPTAN1,SPTBN1,TTN,USP9X,WDR1,YWHAB
GO.0018149	peptide cross-linking	5	0.0173	ANXA1,BGN,DCN,DSP,TGM2
GO.0048193	Golgi vesicle transport	15	0.0173	ANK3,ARL1,DNAJC6,FTH1,FTL,HSPA8,LMF1,RAB10,RAB1B,SCFD1,SEC31A,SPTBN1,VAPA,VCP,WIPI1
GO.1901021	positive regulation of calcium ion transmembrane transporter activity	5	0.0173	CALM2,GSTO1,PKD2,RYR2,S100A1
GO.0007015	actin filament organization	12	0.0177	ACTA1,ACTN4,ALDOA,CTTN,DPYSL3,ENSG00000250151,FLNA,HSP90B1,LMOD2,SORBS2,TF,TTN
GO.0032990	cell part morphogenesis	33	0.0181	ABLIM1,ACTG1,ANK3,B3GNT2,CAP1,COQ7,CTTN,DPYSL2,DPYSL3,ENSG00000250151,FLNA,GSN,HPRT1,HSP90AB1,HSPA8,LAMB1,LAMB2,LAMC1,MAP2,MYH9,MYL12A,MYL6,NUBPL,OPA3,PAFAH1B1,PARVA,PAX6,PTPN11,RAB10,SPTAN1,SPTBN1,USP9X,YWHAB
GO.0001885	endothelial cell development	6	0.0188	CLIC4,CTNNB1,GSTM3,MSN,RAP1B,TJP2
GO.0006094	gluconeogenesis	6	0.0188	ALDOA,ENO1,GOT2,PGAM1,PRKACA,SLC25A12
GO.0010608	posttranscriptional regulation of gene expression	19	0.0188	ACO1,C1QBP,CALR,CAV1,COA3,EEF2,EIF2B5,EIF4A2,FAM129A,GNB2L1,IARS2,LRPPRC,RPL13A,RPS3,RXRA,S100A9,SERBP1,SYNCRIP,TOB1
GO.0045838	positive regulation of membrane potential	3	0.0188	ANK3,GLRX,STOML2
GO.0050794	regulation of cellular process	239	0.0189	AAAS,ABAT,ABLIM1,ACAA2,ACADVL,ACO1,ACSL1,ACTG1,ADIPOQ,AHSG,AK1,ALB,ALDOA,ANK3,ANXA1,ANXA4,ANXA6,ANXA7,APOE,ARF3,ARHGAP1,ARHGAP11A,ARHGAP21,ARHGDIB,ARL1,ASPN,ATAD1,ATP2A2,ATP5A1,ATP5B,AZGP1,B2M,BSG,C1QBP,CALM2,CALR,CAMK2D,CAP1,CAPN1,CAPZB,CAV1,CCNB3,CD36,CD93,CHCHD3,CISD1,CLIC4,COA3,CREB5,CRYM,CTNNA3,CTNNB1,CUL5,CYB5R1,DCN,DLAT,DNAJC6,DPP10,DPT,DPYSL3,DSP,DSTN,DTNA,DUSP3,EEF2,EIF2B5,EIF4A2,ENO1,EN…
GO.1901800	positive regulation of proteasomal protein catabolic process	8	0.019	CAV1,GNB2L1,PSMC1,PSMC3,PSMC4,PSMC5,PSMC6,VCP
GO.0042254	ribosome biogenesis	13	0.02	C1QBP,EIF6,RPL11,RPL14,RPL5,RPL7,RPL7A,RPLP0,RPS16,RPS19,RPS24,RPS28,RPS6
GO.0042743	hydrogen peroxide metabolic process	5	0.02	CAT,HBA2,HBB,PARK7,PRDX3
GO.0007346	regulation of mitotic cell cycle	23	0.0203	ANXA1,CAMK2D,CCNB3,CTNNB1,DUSP3,FHL1,PAFAH1B1,PHB2,PKD2,PSMA6,PSMA7,PSMB3,PSMB5,PSMB6,PSMC1,PSMC3,PSMC4,PSMC5,PSMC6,PTPN11,RPS27A,RPS6,TOM1L2
GO.0021987	cerebral cortex development	9	0.0204	ATIC,CCDC141,CTNNB1,CUL5,GRIN2A,HNRNPK,LAMB1,PAFAH1B1,PAX6
GO.0022610	biological adhesion	39	0.0204	ACTG1,ANXA1,ATP2A2,AZGP1,B2M,CD36,CD93,CTNNA3,CTNNB1,CTTN,DPT,DSP,EPDR1,FGG,FLNA,FNDC3A,GPNMB,HSP90AB1,ITGA7,ITGB1,JUP,LAMB1,LAMB2,LAMC1,LGALS3BP,LPP,MFAP4,MSN,MYL12A,NID1,PARVA,PKP2,RPS6,S100A8,S100A9,SORBS2,STOML2,TGFBI,THBS4
GO.0023051	regulation of signaling	87	0.0206	ABAT,ACAA2,ACTN4,ADIPOQ,AHSG,APOE,ARHGAP1,ARHGAP11A,ARHGDIA,ARHGDIB,ASPN,ATAD1,ATP2A2,C1QBP,CA2,CALM2,CALR,CAMK2D,CAT,CAV1,CD36,CDH2,CTTN,DUSP3,FGG,FLNA,GDI2,GLUD1,GNAI2,GNB1,GRIN2A,GSN,HMGB2,HNRNPK,HPX,HSP90AB1,ITGA6,ITGB1,JUP,LGALS1,MAP2,MIF,MYH9,MYO1C,NDUFA13,NMT1,OBSCN,OXCT1,PAFAH1B1,PDIA3,PFKM,PHB,PKD2,PNKD,PRKAR1A,PSMA6,PSMA7,PSMB3,PSMB5,PSMB6,PSMC1,PSMC3,PSMC4,PSMC5,PSMC6,PTPN11,RAB5A,RAP1…
GO.0010043	response to zinc ion	6	0.0209	ALAD,CA2,GRIN2A,KRT14,S100A8,S100A9
GO.0015908	fatty acid transport	6	0.0209	ACSL1,ANXA1,APOE,CD36,CPT2,GOT2
GO.0018198	peptidyl-cysteine modification	4	0.0212	PARK7,PRDX3,S100A8,S100A9
GO.0045109	intermediate filament organization	4	0.0212	DSP,KRT14,PKP2,VIM
GO.1903779	regulation of cardiac conduction	4	0.0212	CALM2,CAMK2D,CAV1,RYR2
GO.0007093	mitotic cell cycle checkpoint	12	0.0213	PSMA6,PSMA7,PSMB3,PSMB5,PSMB6,PSMC1,PSMC3,PSMC4,PSMC5,PSMC6,RPS27A,RPS6
GO.0061041	regulation of wound healing	10	0.0213	ANXA5,APOE,CAV1,CD36,FGG,GSN,KNG1,PLG,S100A9,SERPINC1
GO.0034250	positive regulation of cellular amide metabolic process	8	0.0219	APOE,C1QBP,COA3,EEF2,EIF2B5,FAM129A,HNRNPD,RXRA
GO.0044275	cellular carbohydrate catabolic process	5	0.0227	ABHD10,AGL,CALM2,PYGB,PYGM
GO.0051693	actin filament capping	5	0.0227	CAPZB,GSN,LMOD2,SPTAN1,SPTBN1
GO.2001258	negative regulation of cation channel activity	5	0.0227	ANK3,CALM2,CAV1,GSTO1,PKD2
GO.1902589	single-organism organelle organization	67	0.023	ABLIM1,ACAA2,ACTA1,ACTG1,ACTN4,ALDOA,ANK3,ARHGDIB,ATAD1,CALR,CAP1,CAPZB,CAV1,CHCHD3,COQ7,CRYAB,CTNNB1,DPYSL3,DSP,ENSG00000250151,ENSG00000267855,FLNA,HIST1H4H,HMGB2,HSP90B1,IARS2,ITGB1,JUP,KRT14,LMOD2,MAP2,MRPS5,NDUFA13,NUBPL,OBSCN,OPA3,PAFAH1B1,PARVA,PAX6,PHB,PHB2,PKD2,PKP2,PPP2R1A,PRKAR1A,RPS3,RPS6,S100A9,SAMM50,SEC31A,SET,SORBS2,STOML2,TF,TOMM22,TSFM,TTN,TUBA1B,TUBGCP3,UBE2N,USP9X,VAPA,VIM,WDR…
GO.0043623	cellular protein complex assembly	17	0.0232	BCS1L,CALR,CAV1,COA3,CRYAB,CTTN,ENSG00000250151,FGG,GSN,LONP1,NUBPL,TTN,TUBA1B,TUBA4A,TUBA8,TUBB4B,TUBGCP3
GO.0002064	epithelial cell development	13	0.0237	BFSP1,CLIC4,CTNNB1,FNDC3A,GSTM3,HSD17B4,LAMB2,MSN,PAFAH1B1,PAX6,RAP1B,TJP2,VIM
GO.0030111	regulation of Wnt signaling pathway	17	0.0239	CAV1,CDH2,CTNNB1,GNB2L1,JUP,PPP2R1A,PSMA6,PSMA7,PSMB3,PSMB5,PSMB6,PSMC1,PSMC3,PSMC4,PSMC5,PSMC6,RPS27A
GO.0048738	cardiac muscle tissue development	11	0.0248	CALR,CAMK2D,DSP,HSPG2,ITGB1,PKP2,PRKAR1A,RXRA,RYR2,TTN,XIRP2
GO.0040011	locomotion	45	0.0253	ABLIM1,ACTG1,ANK3,ANXA1,ARF4,ATP5B,B3GNT2,BSG,CAV1,CCDC141,CDH2,CTNNB1,CUL5,DPYSL2,DPYSL3,ENSG00000250151,HMGB1,HMGB2,HSP90AB1,HSPA8,ITGA6,ITGA7,JUP,KPNA4,LAMB1,LAMB2,LAMC1,MIF,MSN,MYH9,MYL12A,MYL6,PAFAH1B1,PARVA,PAX6,RPS19,S100A8,S100A9,SAA1,SORBS2,SPTAN1,SPTBN1,THBS4,USP9X,YWHAB
GO.2001257	regulation of cation channel activity	8	0.0253	ANK3,CALM2,CAMK2D,CAV1,GSTO1,PKD2,PRKACA,S100A1
GO.0005980	glycogen catabolic process	4	0.0256	AGL,CALM2,PYGB,PYGM
GO.0051084	de novo posttranslational protein folding	6	0.0256	CCT3,CCT7,HSPA8,TUBA1B,TUBA4A,TUBB4B
GO.0002934	desmosome organization	3	0.026	DSP,JUP,PKP2
GO.0009968	negative regulation of signal transduction	41	0.026	ACAA2,ADIPOQ,AHSG,APOE,ASPN,C1QBP,CALR,CAMK2B,CAV1,CDH2,CTNNB1,CTTN,DUSP3,FGG,HMGB2,HSPA5,ITGA6,ITGB1,MIF,MYH9,NDUFA13,PAFAH1B1,PARK7,PHB,PHB2,PPP2R1A,PRKACA,PSMA6,PSMA7,PSMB3,PSMB5,PSMB6,PSMC1,PSMC3,PSMC4,PSMC5,PSMC6,RPS27A,TOB1,TRIM33,VDAC2
GO.0030855	epithelial cell differentiation	24	0.026	ACADVL,ANXA4,ANXA7,BFSP1,CTNNB1,DSP,FNDC3A,GSTK1,GSTM3,HSD17B4,KRT14,LAMB2,MSN,PAFAH1B1,PAX6,RAB10,RAP1B,RXRA,TAGLN,TAGLN2,TJP2,TST,VDAC1,VIM
GO.0036500	ATF6-mediated unfolded protein response	3	0.026	CALR,HSP90B1,HSPA5
GO.0048522	positive regulation of cellular process	128	0.026	ABAT,ABLIM1,ACSL1,ADIPOQ,AHSG,ANK3,APOE,ARF4,ARHGAP1,ARHGDIA,ATAD1,C1QBP,CALM2,CALR,CAMK2D,CAP1,CAPN1,CAT,CAV1,CD36,CD93,COA3,CREB5,CTNNB1,CTTN,CYB5R1,DCN,DPP10,DPYSL2,DPYSL3,DSTN,DUSP3,EEF2,EIF2B5,ENSG00000250151,ESRRA,FAM129A,FGG,FLNA,FNTA,GLRX,GLUD1,GNAI2,GNB2L1,GRIN2A,GSTO1,HBA2,HBB,HMGB1,HMGB2,HNRNPAB,HNRNPD,HNRNPK,HPRT1,HPX,HSPA8,ITGA6,JUP,KNG1,KRT6A,LAMB1,LAMC1,LUM,MIF,MLYCD,MSN,MURC,MYH9,…
GO.0051597	response to methylmercury	3	0.026	ALAD,FECH,GRIN2A
GO.0090151	establishment of protein localization to mitochondrial membrane	3	0.026	NDUFA13,SAMM50,TOMM22
GO.1901844	regulation of cell communication by electrical coupling involved in cardiac conduction	3	0.026	CALM2,CAMK2D,CAV1
GO.0034109	homotypic cell-cell adhesion	16	0.0263	ACTG1,ANXA1,B2M,CTNNA3,CTNNB1,DSP,FGG,FLNA,ITGAD,JUP,MYL12A,PKP2,RPS6,S100A8,S100A9,STOML2
GO.2001233	regulation of apoptotic signaling pathway	20	0.0265	ACAA2,CAMK2B,CAV1,CTNNB1,CTTN,FGG,GSN,HMGB2,ITGA6,MIF,NDUFA13,NMT1,PDIA3,PPP2R1A,RPS3,S100A8,S100A9,VDAC2,YWHAB,YWHAQ
GO.0032844	regulation of homeostatic process	19	0.0276	ABAT,ANK3,ANXA1,CA2,CALM2,CAMK2D,CAV1,CTNNB1,FHL1,GSTO1,HMGB2,KNG1,MIF,OXCT1,P4HTM,PKD2,PRKACA,RYR2,TF
GO.0055076	transition metal ion homeostasis	10	0.028	ACO1,B2M,CP,FECH,FTH1,FTL,HPX,S100A8,S100A9,TF
GO.0007568	aging	15	0.0304	CALR,CANX,CAT,CAV1,COQ7,CRYAB,DCN,DLD,EIF5A,GSN,KRT14,LONP1,MIF,PRELP,RXRA
GO.1901019	regulation of calcium ion transmembrane transporter activity	7	0.0304	CALM2,CAMK2D,GSTO1,PKD2,PRKACA,RYR2,S100A1
GO.0031325	positive regulation of cellular metabolic process	89	0.0305	ABLIM1,ACSL1,ADIPOQ,ANXA1,ANXA5,APOE,ARF4,ATAD1,C1QBP,CALM2,CALR,CAMK2D,CAP1,CAT,CAV1,CD36,CD93,CDH2,COA3,CREB5,CTNNB1,DCN,EEF1A2,EEF2,EIF2B5,ESRRA,FAM129A,FGG,FNTA,GNAI2,GNB2L1,GSN,HBB,HMGB1,HMGB2,HNRNPAB,HNRNPD,HNRNPK,HPRT1,HPX,HSPA8,ITGA6,JUP,KRT6A,LUM,MIF,MLYCD,MSN,MURC,MYH9,NACA,NDUFA13,OBSCN,PAX6,PCBD2,PHB,PHB2,PKD2,PRDX3,PRKACA,PRKAR1A,PSMA6,PSMA7,PSMB3,PSMB5,PSMB6,PSMC1,PSMC3,PSMC4,PSMC5,…
GO.0042744	hydrogen peroxide catabolic process	4	0.0306	CAT,HBA2,HBB,PRDX3
GO.0022603	regulation of anatomical structure morphogenesis	35	0.031	ACTN4,ADIPOQ,ALDOA,ANXA7,APOE,ASPN,C1QBP,CALR,CAMK2B,CAPZB,CD36,CDH2,CTNNB1,CTTN,DPYSL2,ERAP1,FGG,FLNA,GNB2L1,GSN,HNRNPK,ITGA7,MYH9,MYL12A,NACA,PAFAH1B1,PALMD,PARVA,PDLIM5,PHB2,RNH1,RXRA,S100A13,THBS4,VDAC3
GO.0043161	proteasome-mediated ubiquitin-dependent protein catabolic process	17	0.0311	HSP90B1,HSPA5,PPP2CB,PSMA6,PSMA7,PSMB3,PSMB5,PSMB6,PSMC1,PSMC3,PSMC4,PSMC5,PSMC6,RPS27A,USP14,USP9X,VCP
GO.0009408	response to heat	11	0.0315	AAAS,BAG3,CAMK2B,CAMK2D,DNAJB4,EIF2B5,HSP90AB1,HSPA8,HSPB7,RBBP7,VCP
GO.0009581	detection of external stimulus	12	0.032	APOE,CALM2,FECH,FNTA,GNB1,HSPG2,JUP,MAP2,NMT1,PKD2,TTN,TTR
GO.0032412	regulation of ion transmembrane transporter activity	12	0.032	ACTN4,ANK3,CALM2,CAMK2D,CAV1,FHL1,GLRX,GSTO1,PKD2,PRKACA,RYR2,S100A1
GO.0007155	cell adhesion	38	0.0323	ACTG1,ANXA1,ATP2A2,AZGP1,B2M,CD36,CD93,CTNNA3,CTNNB1,CTTN,DPT,DSP,EPDR1,FGG,FLNA,FNDC3A,GPNMB,ITGA7,ITGB1,JUP,LAMB1,LAMB2,LAMC1,LGALS3BP,LPP,MFAP4,MSN,MYL12A,NID1,PARVA,PKP2,RPS6,S100A8,S100A9,SORBS2,STOML2,TGFBI,THBS4
GO.0006778	porphyrin-containing compound metabolic process	5	0.0328	ALAD,BLVRB,FECH,HPX,SUCLA2
GO.0022400	regulation of rhodopsin mediated signaling pathway	5	0.0328	CALM2,FNTA,GNB1,MAP2,NMT1
GO.0031589	cell-substrate adhesion	11	0.0328	CTNNB1,CTTN,EPDR1,FGG,ITGA7,ITGB1,LAMB1,LAMC1,NID1,NID2,PARVA
GO.0046483	heterocycle metabolic process	136	0.0328	AAAS,AK1,AK3,AK4,ALAD,ALDH4A1,ALDOA,ANXA1,APOA1BP,ATP5A1,ATP5B,ATP5C1,ATP5D,ATP5F1,ATP5L,AZGP1,BLVRB,C1QBP,CAT,CHCHD3,CHTF18,COQ7,COQ9,COX5B,COX6B1,CREB5,CTNNB1,DCXR,DLD,DPYSL2,EIF4A2,ENO1,ENSG00000267855,FECH,FLNA,GLRX,GOT2,HAL,HIST1H4H,HMGB1,HMGB2,HNRNPA1L2,HNRNPA2B1,HNRNPA3,HNRNPD,HNRNPH1,HNRNPK,HNRPDL,HPRT1,HPX,HRSP12,HSPA8,IARS2,IDH3B,LONP1,LRPPRC,LRRFIP1,MACROD1,MCCC1,ME1,MLYCD,MT-ND2,MURC,…
GO.0051172	negative regulation of nitrogen compound metabolic process	51	0.0328	ADIPOQ,ANXA4,APOE,C1QBP,CALR,CAT,CAV1,CD36,CHCHD3,CRYM,EIF2B5,EIF4A2,ENO1,ESRRA,FLNA,GNAI2,GNB2L1,HIST1H4H,HMGB1,HMGB2,HNRNPA2B1,HNRNPAB,HNRNPK,HRSP12,HSPA8,LRPPRC,LRRFIP1,NACA,NDUFA13,OTUB1,PAX6,PHB,PHB2,PSMC3,PSMC5,RBBP7,RPL13A,RPS13,RPS26,RPS27A,RPS3,RXRA,S100A1,S100A11,SET,SIRT5,SYNCRIP,TRIM33,USP9X,YWHAB,YWHAQ
GO.0051220	cytoplasmic sequestering of protein	5	0.0328	FLNA,HSPA5,PDIA3,PKD2,YWHAB
GO.0010821	regulation of mitochondrion organization	18	0.0329	ACAA2,ANXA5,C1QBP,CD93,COA3,CTTN,CYB5R1,KRT6A,LONP1,LRPPRC,NMT1,NPEPPS,OBSCN,PARK7,STOML2,VDAC1,YWHAB,YWHAQ
GO.0042692	muscle cell differentiation	15	0.0333	ACTA1,ACTG1,ATP2A2,CALR,CAMK2D,FLNC,ITGB1,LGALS1,LMOD2,MYH9,OBSCN,PRKAR1A,RXRA,TTN,WDR1
GO.0060537	muscle tissue development	16	0.0333	ACTA1,CALR,CAMK2D,CAV1,DCN,DSP,HSPG2,ITGB1,MYL6,PKD2,PKP2,PRKAR1A,RXRA,RYR2,TTN,XIRP2
GO.0033762	response to glucagon	6	0.0336	CYC1,GNB1,GNB2,PRKACA,PRKAR1A,QDPR
GO.1901605	alpha-amino acid metabolic process	14	0.0339	ALDH4A1,ATIC,DLD,GLUD1,GOT2,HAL,HIBCH,IVD,MCCC1,MCCC2,MUT,NFS1,QDPR,SPR
GO.0044057	regulation of system process	21	0.034	ADIPOQ,ANXA6,ATP2A2,CALM2,CAMK2B,CAMK2D,CAV1,CTNNA3,CTTN,DSP,FGG,GSTO1,HSPB6,HSPB7,JUP,KNG1,PKP2,PRKACA,PTPN11,RYR2,S100A1
GO.0048666	neuron development	33	0.034	ABLIM1,ACTG1,ANK3,APOE,ARF4,B3GNT2,CAP1,CTTN,DPYSL2,DPYSL3,ENSG00000250151,HMGB1,HPRT1,HSP90AB1,HSPA8,LAMB1,LAMB2,LAMC1,MAP2,MYH9,MYL12A,MYL6,PAFAH1B1,PAX6,PTPN11,RAB10,RXRA,SPR,SPTAN1,SPTBN1,USP9X,VAPA,YWHAB
GO.0006105	succinate metabolic process	3	0.0346	SDHA,SUCLA2,SUCLG1
GO.0034766	negative regulation of ion transmembrane transport	7	0.0346	ANK3,CALM2,CAMK2D,CAV1,GSTO1,PKD2,YWHAQ
GO.0042178	xenobiotic catabolic process	3	0.0346	ACSL1,GSTM3,GSTO1
GO.0050765	negative regulation of phagocytosis	3	0.0346	ADIPOQ,GNB2L1,HMGB1
GO.2000810	regulation of bicellular tight junction assembly	3	0.0346	MYO1C,PKP2,PRKACA
GO.0002682	regulation of immune system process	49	0.0347	ACTG1,ADIPOQ,ANXA1,ANXA5,C1QBP,CA2,CALM2,CALR,CAV1,CD93,CTNNB1,DUSP3,ENSG00000250151,ERAP1,ESRRA,GSN,HIST1H4H,HMGB2,HPX,HSP90AB1,HSP90B1,ITGB1,KRT6A,LGALS1,MIF,MSN,MYO1C,P4HTM,PHB,PRKACA,PSMA6,PSMA7,PSMB3,PSMB5,PSMB6,PSMC1,PSMC3,PSMC4,PSMC5,PSMC6,PTPN11,RPS19,RPS27A,STOML2,THBS4,TRAT1,UBE2N,UBE2V1,YWHAB
GO.0048518	positive regulation of biological process	143	0.0348	ABAT,ABLIM1,ACSL1,ACTA1,ACTG1,ADIPOQ,AHSG,ANK3,APOE,ARF4,ARHGAP1,ARHGAP11A,ARHGAP21,ARHGDIA,ARHGDIB,ARL1,ATAD1,ATP2A2,B2M,C1QBP,CALM2,CALR,CAP1,CAPN1,CAT,CAV1,CD36,CD93,COA3,CREB5,CTNNB1,CTTN,CYB5R1,DCN,DPP10,DPYSL2,DPYSL3,DSTN,DUSP3,EEF2,EIF2B5,ENSG00000250151,ERAP1,ESRRA,FAM129A,FGG,FHL1,FLNA,FNTA,GDI2,GLRX,GLUD1,GNAI2,GNB2L1,GRIN2A,GSTO1,HBA2,HBB,HMGB1,HMGB2,HNRNPAB,HNRNPD,HNRNPK,HPRT1,HPX,HSP…
GO.1903522	regulation of blood circulation	14	0.0348	ATP2A2,CALM2,CAMK2D,CAV1,CTNNA3,DSP,FGG,GSTO1,HSPB7,JUP,PKP2,PRKACA,RYR2,S100A1
GO.0010499	proteasomal ubiquitin-independent protein catabolic process	4	0.0352	PSMA6,PSMA7,PSMB5,PSMB6
GO.0034381	plasma lipoprotein particle clearance	4	0.0352	ADIPOQ,APOE,CD36,LMF1
GO.0009582	detection of abiotic stimulus	12	0.0356	APOE,CALM2,FECH,FNTA,GNB1,HSPG2,JUP,MAP2,NMT1,PKD2,TTN,TTR
GO.0031532	actin cytoskeleton reorganization	6	0.0362	CTTN,FLNA,GSN,MYH9,PARVA,S100A9
GO.0032413	negative regulation of ion transmembrane transporter activity	6	0.0362	ANK3,CALM2,CAMK2D,CAV1,GSTO1,PKD2
GO.0070527	platelet aggregation	5	0.0362	ACTG1,FGG,FLNA,MYH9,MYL12A
GO.0015853	adenine transport	2	0.0368	SLC25A4,VDAC3
GO.0019222	regulation of metabolic process	174	0.0368	ABLIM1,ACADVL,ACO1,ACSL1,ACTA1,ACTN4,ADIPOQ,AHSG,ANK3,ANXA4,ANXA5,ANXA7,APOE,ARF4,ARHGAP1,ARHGAP11A,ARHGAP21,ARHGDIA,ARHGDIB,ARL1,ATAD1,C1QBP,CALM2,CALR,CAMK2D,CAP1,CAT,CAV1,CCNB3,CD36,CD93,CDH2,CHCHD3,CISD1,COA3,CREB5,CRYAB,CRYM,CTNNB1,CTTN,DCN,DLAT,DLD,DUSP3,EEF1A2,EEF2,EIF2B5,EIF4A2,ENO1,ESRRA,FAM129A,FECH,FGG,FLNA,FNTA,GDI2,GNB2L1,GRPEL1,GSN,HBB,HIST1H4H,HMGB1,HMGB2,HNRNPA2B1,HNRNPH1,HNRNPK,H…
GO.0019254	carnitine metabolic process, CoA-linked	2	0.0368	ACADM,CRAT
GO.0019853	L-ascorbic acid biosynthetic process	2	0.0368	AKR1A1,GSTO1
GO.0045727	positive regulation of translation	7	0.0368	C1QBP,COA3,EEF2,EIF2B5,FAM129A,HNRNPD,RXRA
GO.0071461	cellular response to redox state	2	0.0368	ARHGDIA,ARHGDIB
GO.0071603	endothelial cell-cell adhesion	2	0.0368	JUP,THBS4
GO.1901626	regulation of postsynaptic membrane organization	2	0.0368	APOE,CDH2
GO.1902903	regulation of fibril organization	2	0.0368	HSPA8,PARK7
GO.2000286	receptor internalization involved in canonical Wnt signaling pathway	2	0.0368	CAV1,RAB5A
GO.0006892	post-Golgi vesicle-mediated transport	9	0.0377	ANK3,DNAJC6,FTH1,FTL,HSPA8,RAB10,SCFD1,SPTBN1,WIPI1
GO.0006796	phosphate-containing compound metabolic process	61	0.0382	ADCK3,AK1,AK3,AK4,ALDOA,APOA1BP,ARF3,ATIC,ATP5A1,ATP5B,ATP5C1,ATP5D,ATP5F1,ATP5L,CALM2,CAMK2D,CAT,CAV1,COQ7,COQ9,CRYAB,DCXR,DLD,DNAJC6,DUSP3,ENO1,ENSG00000267855,GPX4,HPRT1,HSPA8,IDH3B,MCCC2,ME1,MLYCD,MT-ND2,NDUFA4,NDUFAB1,NDUFB4,NDUFB5,NDUFB8,NDUFS2,NFS1,NME1-NME2,OBSCN,OLA1,PAFAH1B1,PDHA1,PFKM,PGAM1,PRKACA,PTPN11,PTPRH,RPS27A,SPTBN1,STOML2,TF,TJP2,TKT,TTN,YWHAB,ZAK
GO.0051336	regulation of hydrolase activity	46	0.0395	AHSG,ANXA1,ARF4,ARHGAP1,ARHGAP11A,ARHGAP21,ARHGDIA,ARHGDIB,ARL1,CALM2,CAMK2D,CAV1,CRYAB,EIF2B5,FNTA,GDI2,GNB2L1,GSN,HMGB1,HMGB2,HSP90B1,HSPA5,ITIH2,KNG1,LMF1,NDUFA13,OBSCN,PAFAH1B1,PARK7,PEBP1,PPP2R1A,PPP4R4,PRDX3,PRKACA,PRKAR1A,RPS3,RYR2,S100A8,S100A9,SERPINA1,SERPINB1,SERPINC1,SET,TPM2,USP14,VCP
GO.0006739	NADP metabolic process	4	0.0409	APOA1BP,DCXR,ME1,TKT
GO.0033119	negative regulation of RNA splicing	4	0.0409	C1QBP,HNRNPA2B1,RPS13,RPS26
GO.0007399	nervous system development	66	0.0411	ABLIM1,ACAT1,ACTG1,AK4,ANK3,ANXA1,APOE,ARHGDIA,ATIC,ATP5F1,B3GNT2,BAG3,CALM2,CALR,CAMK2B,CAP1,CAV1,CCDC141,COQ7,COX6B1,CTNNB1,CTTN,CUL5,DPYSL3,EIF2B5,ENSG00000250151,GLUD1,GRIN2A,GSN,GSTM3,HMGB1,HMGB2,HNRNPK,HPRT1,HRSP12,HSP90AB1,HSPA8,HSPG2,LAMB1,LAMB2,LAMC1,LGALS1,LUZP1,MAP2,MYH9,MYL12A,MYL6,OXCT1,PAFAH1B1,PDLIM5,PKD2,PRKACA,PTPN11,RAB10,RPS7,RXRA,S100A1,SDHA,SPR,SPTAN1,SPTBN1,VAPA,VIM,WDR1,YWH…
GO.0007603	phototransduction, visible light	8	0.0411	APOE,CALM2,FNTA,GNB1,HSPG2,MAP2,NMT1,TTR
GO.0006952	defense response	50	0.0424	ACTG1,AHCY,AHSG,ANXA1,B2M,C1QBP,CALM2,CAMK2B,CAMK2D,CTNNB1,DUSP3,ENSG00000250151,HMGB1,HMGB2,HSP90AB1,HSP90B1,ITGB1,KNG1,LGALS3BP,LRRFIP1,LYZ,MIF,MYO1C,PARK7,PRKACA,PRKAR1A,PRKCSH,PSMA6,PSMA7,PSMB3,PSMB5,PSMB6,PSMC1,PSMC3,PSMC4,PSMC5,PSMC6,PTPN11,RPL13A,RPS27A,RXRA,SAA1,SERPINA1,SYNCRIP,TRAT1,TUBB4B,UBE2N,UBE2V1,VDAC1,YWHAB
GO.0090002	establishment of protein localization to plasma membrane	7	0.0425	ANK3,BSG,JUP,MYL12A,PKP2,RAB10,SPTBN1
GO.0046365	monosaccharide catabolic process	6	0.0428	AKR1A1,ALDOA,ENO1,PFKM,PGAM1,PKM
GO.0051129	negative regulation of cellular component organization	25	0.0428	ACAA2,ACTN4,ADIPOQ,APOE,ARHGDIA,CAPZB,CAV1,DPYSL3,GNB2L1,GSN,HSPA8,LGALS1,LMOD2,OTUB1,PAFAH1B1,PARK7,PRKAR1A,RPL13A,SCFD1,SET,SPTAN1,SPTBN1,TOM1L2,VDAC2,VIM
GO.0072659	protein localization to plasma membrane	10	0.0428	ADIPOQ,ANK3,BSG,CAV1,DPP10,JUP,MYL12A,PKP2,RAB10,SPTBN1
GO.0006508	proteolysis	41	0.0431	APEH,CAPN13,COPS7A,CTSD,CUL5,DLD,DPP10,ERAP1,FGG,HSP90B1,HSPA5,LAP3,LONP1,MAP2,MYH9,NPEPPS,OTUB1,PARK7,PDIA3,PITRM1,PLG,PPP2CB,PSMA6,PSMA7,PSMB3,PSMB5,PSMB6,PSMC1,PSMC3,PSMC4,PSMC5,PSMC6,RPS27A,S100A8,S100A9,STOML2,UBA1,UCHL3,USP14,USP9X,VCP
GO.0055072	iron ion homeostasis	8	0.0437	ACO1,B2M,CP,FECH,FTH1,FTL,HPX,TF
GO.0033540	fatty acid beta-oxidation using acyl-CoA oxidase	3	0.044	ACAA1,CRAT,HSD17B4
GO.0060315	negative regulation of ryanodine-sensitive calcium-release channel activity	3	0.044	CALM2,GSTO1,PKD2
GO.0070129	regulation of mitochondrial translation	3	0.044	C1QBP,COA3,LRPPRC
GO.0071872	cellular response to epinephrine stimulus	3	0.044	ADIPOQ,PRKACA,RYR2
GO.0022617	extracellular matrix disassembly	9	0.0442	BSG,CAPN1,CTSD,DCN,HSPG2,LAMB1,LAMC1,NID1,PLG
GO.0030049	muscle filament sliding	5	0.0444	ACTA1,MYL6,TPM2,TTN,VIM
GO.0033692	cellular polysaccharide biosynthetic process	5	0.0444	AGL,B3GNT2,GBE1,RPS27A,UGP2
GO.2001235	positive regulation of apoptotic signaling pathway	12	0.0447	CAMK2B,CAV1,GSN,NMT1,PARK7,PDIA3,PPP2R1A,RPS3,S100A8,S100A9,YWHAB,YWHAQ
GO.1901136	carbohydrate derivative catabolic process	11	0.0454	ABHD10,AHCY,BGN,DCN,HPRT1,HSPG2,LUM,MLYCD,NAGK,OGN,PRELP
GO.0033013	tetrapyrrole metabolic process	6	0.0461	ALAD,BLVRB,FECH,HPX,MUT,SUCLA2
GO.0046916	cellular transition metal ion homeostasis	8	0.0461	ACO1,CP,FTH1,FTL,HPX,S100A8,S100A9,TF
GO.0055008	cardiac muscle tissue morphogenesis	6	0.0461	DSP,PKP2,RXRA,RYR2,TTN,XIRP2
GO.0007160	cell-matrix adhesion	9	0.0463	CTNNB1,CTTN,EPDR1,FGG,ITGA6,ITGA7,ITGB1,NID1,NID2
GO.0030100	regulation of endocytosis	12	0.0464	ACTN4,ADIPOQ,AHSG,ARHGAP21,ATAD1,CALR,CD36,DNAJC6,GNB2L1,HMGB1,HNRNPK,RAB5A
GO.0005978	glycogen biosynthetic process	4	0.0466	AGL,GBE1,RPS27A,UGP2
GO.0006693	prostaglandin metabolic process	4	0.0466	MIF,PTGDS,PTGES2,PTGR2
GO.0010959	regulation of metal ion transport	17	0.0467	ACTN4,ANK3,CALM2,CAMK2B,CAMK2D,CAV1,CTNNB1,DPP10,FHL1,GLRX,GNAI2,GSTO1,PKD2,PKP2,PRKACA,RYR2,S100A1
GO.1903827	regulation of cellular protein localization	23	0.0481	ADIPOQ,CD36,CDH2,CTNNB1,CYB5R1,DPP10,FLNA,GSN,HNRNPK,HSP90AB1,ITGB1,JUP,MSN,MYO1C,NMT1,NPEPPS,PARK7,PKD2,PRKACA,PTPN11,SPTBN1,YWHAB,YWHAQ
GO.0015909	long-chain fatty acid transport	5	0.0489	ACSL1,ANXA1,APOE,CD36,CPT2
GO.0042274	ribosomal small subunit biogenesis	5	0.0489	RPS16,RPS19,RPS24,RPS28,RPS6
GO.0006909	phagocytosis	11	0.049	ACTG1,ANXA11,CD36,CD93,ENSG00000250151,GSN,HSP90AB1,MYH9,MYO1C,SCFD1,TGM2
GO.1904063	negative regulation of cation transmembrane transport	6	0.0497	ANK3,CALM2,CAMK2D,CAV1,GSTO1,PKD2

## Sheet: ageGOBP
Gene Ontology Biological Process terms enriched with age-only dependent proteins
Pathway ID	Pathway description	Number of proteins involved	FDR	Matching proteins
GO.0022904	respiratory electron transport chain	27	1.7e-24	ATP5E,ATP5H,ATP5I,ATP5J,ATP5J2,ATP5O,COX5A,COX6C,COX7A2L,CYCS,MT-ND1,NDUFA12,NDUFA2,NDUFA6,NDUFA8,NDUFA9,NDUFB10,NDUFB3,NDUFB6,NDUFB7,NDUFC2,NDUFS1,NDUFS4,NDUFS6,NDUFV2,UQCR10,UQCRFS1
GO.0045333	cellular respiration	28	2.81e-22	ATP5E,ATP5H,ATP5I,ATP5J,ATP5J2,ATP5O,COX5A,COX6C,COX7A2L,CYCS,IDH3G,MT-ND1,NDUFA12,NDUFA2,NDUFA6,NDUFA8,NDUFA9,NDUFB10,NDUFB3,NDUFB6,NDUFB7,NDUFC2,NDUFS1,NDUFS4,NDUFS6,NDUFV2,UQCR10,UQCRFS1
GO.0015980	energy derivation by oxidation of organic compounds	30	5.28e-17	ATP5E,ATP5H,ATP5I,ATP5J,ATP5J2,ATP5O,COX5A,COX6C,COX7A2L,CYCS,IDH3G,MT-ND1,NDUFA12,NDUFA2,NDUFA6,NDUFA8,NDUFA9,NDUFB10,NDUFB3,NDUFB6,NDUFB7,NDUFC2,NDUFS1,NDUFS4,NDUFS6,NDUFV2,PPP1CC,SLC25A5,UQCR10,UQCRFS1
GO.0042775	mitochondrial ATP synthesis coupled electron transport	17	6.19e-17	CYCS,MT-ND1,NDUFA2,NDUFA6,NDUFA8,NDUFA9,NDUFB10,NDUFB3,NDUFB6,NDUFB7,NDUFC2,NDUFS1,NDUFS4,NDUFS6,NDUFV2,UQCR10,UQCRB
GO.0009167	purine ribonucleoside monophosphate metabolic process	24	8.32e-17	ADSSL1,ATP5E,ATP5H,ATP5I,ATP5J,ATP5J2,ATP5O,ATP6V1A,CYCS,MT-ND1,NDUFA2,NDUFA6,NDUFA8,NDUFA9,NDUFB10,NDUFB3,NDUFB6,NDUFB7,NDUFC2,NDUFS1,NDUFS4,NDUFS6,NDUFV2,UQCR10
GO.0046034	ATP metabolic process	23	8.32e-17	ATP5E,ATP5H,ATP5I,ATP5J,ATP5J2,ATP5O,ATP6V1A,CYCS,MT-ND1,NDUFA2,NDUFA6,NDUFA8,NDUFA9,NDUFB10,NDUFB3,NDUFB6,NDUFB7,NDUFC2,NDUFS1,NDUFS4,NDUFS6,NDUFV2,UQCR10
GO.0055086	nucleobase-containing small molecule metabolic process	33	2.48e-15	ADSSL1,ALDH6A1,APOBEC2,ATP5E,ATP5H,ATP5I,ATP5J,ATP5J2,ATP5O,ATP6V1A,CYCS,FHIT,IDH3G,LDHB,MCEE,MPI,MT-ND1,NDUFA2,NDUFA6,NDUFA8,NDUFA9,NDUFB10,NDUFB3,NDUFB6,NDUFB7,NDUFC2,NDUFS1,NDUFS4,NDUFS6,NDUFV2,NPPA,REXO2,UQCR10
GO.0055114	oxidation-reduction process	44	4.15e-15	ALDH6A1,ALDH7A1,APOA1,ATP5E,ATP5H,ATP5I,ATP5J,ATP5J2,ATP5O,BCKDHA,COQ6,COX5A,COX7A2L,CYB5A,CYCS,ECHS1,FAM213A,FDX1,HADH,IDH3G,LDHB,MAOB,MCEE,MECR,MSRB2,MT-ND1,NDUFA12,NDUFA2,NDUFA6,NDUFA8,NDUFA9,NDUFB10,NDUFB3,NDUFB6,NDUFB7,NDUFC2,NDUFS1,NDUFS4,NDUFS6,NDUFV2,PCYOX1,PPP1CC,SLC25A5,UQCR10
GO.0006119	oxidative phosphorylation	16	5.49e-15	CYCS,MT-ND1,NDUFA2,NDUFA6,NDUFA8,NDUFA9,NDUFB10,NDUFB3,NDUFB6,NDUFB7,NDUFC2,NDUFS1,NDUFS4,NDUFS6,NDUFV2,UQCR10
GO.0006163	purine nucleotide metabolic process	27	5.49e-15	ADSSL1,ATP5E,ATP5H,ATP5I,ATP5J,ATP5J2,ATP5O,ATP6V1A,CYCS,FHIT,MCEE,MT-ND1,NDUFA2,NDUFA6,NDUFA8,NDUFA9,NDUFB10,NDUFB3,NDUFB6,NDUFB7,NDUFC2,NDUFS1,NDUFS4,NDUFS6,NDUFV2,NPPA,UQCR10
GO.0009119	ribonucleoside metabolic process	26	7.3e-15	ADSSL1,APOBEC2,ATP5E,ATP5H,ATP5I,ATP5J,ATP5J2,ATP5O,ATP6V1A,CYCS,MCEE,MT-ND1,NDUFA2,NDUFA6,NDUFA8,NDUFA9,NDUFB10,NDUFB3,NDUFB6,NDUFB7,NDUFC2,NDUFS1,NDUFS4,NDUFS6,NDUFV2,UQCR10
GO.0046128	purine ribonucleoside metabolic process	25	8.29e-15	ADSSL1,ATP5E,ATP5H,ATP5I,ATP5J,ATP5J2,ATP5O,ATP6V1A,CYCS,MCEE,MT-ND1,NDUFA2,NDUFA6,NDUFA8,NDUFA9,NDUFB10,NDUFB3,NDUFB6,NDUFB7,NDUFC2,NDUFS1,NDUFS4,NDUFS6,NDUFV2,UQCR10
GO.0006120	mitochondrial electron transport, NADH to ubiquinone	14	9.01e-15	MT-ND1,NDUFA2,NDUFA6,NDUFA8,NDUFA9,NDUFB10,NDUFB3,NDUFB6,NDUFB7,NDUFC2,NDUFS1,NDUFS4,NDUFS6,NDUFV2
GO.0009117	nucleotide metabolic process	31	9.01e-15	ADSSL1,ATP5E,ATP5H,ATP5I,ATP5J,ATP5J2,ATP5O,ATP6V1A,CYCS,FHIT,IDH3G,LDHB,MCEE,MPI,MT-ND1,NDUFA2,NDUFA6,NDUFA8,NDUFA9,NDUFB10,NDUFB3,NDUFB6,NDUFB7,NDUFC2,NDUFS1,NDUFS4,NDUFS6,NDUFV2,NPPA,REXO2,UQCR10
GO.0009150	purine ribonucleotide metabolic process	26	9.62e-15	ADSSL1,ATP5E,ATP5H,ATP5I,ATP5J,ATP5J2,ATP5O,ATP6V1A,CYCS,MCEE,MT-ND1,NDUFA2,NDUFA6,NDUFA8,NDUFA9,NDUFB10,NDUFB3,NDUFB6,NDUFB7,NDUFC2,NDUFS1,NDUFS4,NDUFS6,NDUFV2,NPPA,UQCR10
GO.0044281	small molecule metabolic process	61	2.5e-13	ACOT1,AGT,ALDH6A1,ALDH7A1,APOA1,APOBEC2,ATP5E,ATP5H,ATP5I,ATP5J,ATP5J2,ATP5O,ATP6V1A,BCKDHA,CKB,CKM,COQ5,COQ6,COX5A,COX6C,COX7A2L,CYB5A,CYCS,DARS2,ECHS1,FABP4,FDX1,FHIT,HADH,HSP90AA1,LYRM4,MAOB,MCEE,MECR,MPI,MT-ND1,NDUFA12,NDUFA2,NDUFA6,NDUFA8,NDUFA9,NDUFB10,NDUFB3,NDUFB6,NDUFB7,NDUFC2,NDUFS1,NDUFS4,NDUFV2,NPPA,PCYOX1,PPA1,PPP1CC,PSMA1,PSMD3,REXO2,SLC25A5,UQCR10,UQCRFS1,WARS,XYLT1
GO.1901564	organonitrogen compound metabolic process	51	1.84e-12	AGT,ALDH6A1,ALDH7A1,APOA1,APOBEC2,ATP5E,ATP5H,ATP5I,ATP5J,ATP5J2,ATP5O,ATP6V1A,BCKDHA,CKB,CMA1,CYCS,DARS2,EIF3C,FHIT,GFM2,IDH3G,LDHB,MAOB,MCEE,MRPS21,MRPS36,MT-ND1,NDUFA2,NDUFA6,NDUFA8,NDUFA9,NDUFB10,NDUFB3,NDUFB6,NDUFB7,NDUFC2,NDUFS1,NDUFS4,NDUFS6,NDUFV2,NPPA,PCSK6,PCYOX1,PPA1,RPL29,RPS17,RPS25,RPS3A,UQCR10,WARS,XYLT1
GO.0019637	organophosphate metabolic process	33	3.09e-10	ADSSL1,APOA1,ATP5E,ATP5H,ATP5I,ATP5J,ATP5J2,ATP5O,ATP6V1A,CKM,CYCS,FHIT,IDH3G,LDHB,MCEE,MPI,MT-ND1,NDUFA2,NDUFA6,NDUFA8,NDUFA9,NDUFB10,NDUFB3,NDUFB6,NDUFB7,NDUFC2,NDUFS1,NDUFS4,NDUFS6,NDUFV2,NPPA,REXO2,UQCR10
GO.0044710	single-organism metabolic process	75	4.74e-07	ACOT1,ALDH6A1,ALDH7A1,APOA1,APOBEC2,ATP5E,ATP5H,ATP5I,ATP5J,ATP5J2,ATP5O,ATP6V1A,BCKDHA,CKB,CKM,COL15A1,COQ5,COQ6,COX5A,COX7A2L,CYB5A,CYCS,DARS2,ECHS1,FABP4,FAM213A,FDX1,FGA,FGB,FHIT,FIS1,GFM2,GRB2,HADH,HSP90AA1,LYRM4,MAOB,MCEE,MCFD2,MECR,MMP14,MPI,MRPS21,MRPS36,MSRB2,MT-ND1,NDUFA12,NDUFA2,NDUFA6,NDUFA8,NDUFA9,NDUFB10,NDUFB3,NDUFB6,NDUFB7,NDUFC2,NDUFS1,NDUFS4,NDUFV2,NEK11,NPPA,PCYOX1,PPA1,PPP1CC,…
GO.1901135	carbohydrate derivative metabolic process	32	5.88e-07	ADSSL1,APOBEC2,ATP5E,ATP5H,ATP5I,ATP5J,ATP5J2,ATP5O,ATP6V1A,CYCS,MCEE,MCFD2,MPI,MT-ND1,NDUFA2,NDUFA6,NDUFA8,NDUFA9,NDUFB10,NDUFB3,NDUFB6,NDUFB7,NDUFC2,NDUFS1,NDUFS4,NDUFS6,NDUFV2,NPPA,PCSK6,TNKS2,UQCR10,XYLT1
GO.1990542	mitochondrial transmembrane transport	8	8.42e-06	ATP5E,ATP5H,ATP5I,ATP5J,ATP5J2,ATP5O,HSP90AA1,TIMM21
GO.0042776	mitochondrial ATP synthesis coupled proton transport	6	1.29e-05	ATP5E,ATP5H,ATP5I,ATP5J,ATP5J2,ATP5O
GO.0043933	macromolecular complex subunit organization	45	3.03e-05	ABL2,AGT,AHNAK,APOA1,CAPN3,CELF4,DNAJB6,EHD1,EIF3C,FAM48A,FGA,FGB,FIS1,GFM2,H1F0,H2AFY,HIST1H2BG,HNRNPC,HSP90AA1,KPNA3,MNF1,MRPS21,MRPS36,MSRB2,NDUFAF6,NDUFS4,NEK11,PRMT5,RIMS1,RPL11,RPL29,RPS17,RPS25,RPS3A,SERPINF2,SNRPD1,SNRPD2,SOX2,ST13,TCF7L1,TIMM21,TMOD1,TNNT2,TRAF1,ZYX
GO.0044085	cellular component biogenesis	43	3.03e-05	ABL2,AHNAK,APOA1,CAPN3,CELF4,EHD1,EIF3C,EP300,FGA,FGB,FIS1,H1F0,H2AFY,HIST1H2BG,HSP90AA1,KPNA3,LIMS1,LIMS2,MNF1,MSRB2,NDUFAF6,NDUFS4,NRXN3,PRMT5,RDX,RIMS1,RPL11,RPS17,RPS25,RSU1,SNRPD1,SNRPD2,ST13,TFAM,TIMM21,TMOD1,TNNT2,TNS1,TRAF1,TTC40,WDR36,XPO1,ZYX
GO.0044699	single-organism process	132	3.42e-05	ABL2,ACOT1,ACTR1A,AGT,ALDH6A1,ALDH7A1,AP2M1,APOA1,APOBEC2,ATP5J2,BAI3,BCKDHA,C22orf28,CAP2,CDC37,CELF4,CKM,CMA1,COL15A1,COPB2,COQ5,COQ6,COX5A,COX7A2L,CRIP2,CYB5A,CYCS,DARS2,ECHS1,EHD1,ERP29,FAF1,FAM213A,FAM48A,FDX1,FGA,FGB,FHIT,FIS1,GFM2,GPR113,GRB2,H1F0,HADH,HAPLN1,HBG2,HNRNPC,HRC,HSP90AA1,HSPE1,IMMT,ITGA2,KPNA3,LAMA5,LAMP2,LETM1,LIMS1,LYRM4,MAOB,MB,MCEE,MCFD2,MECR,MED13,MEGF8,MFSD9,MPI,MRPS21,M…
GO.0006793	phosphorus metabolic process	41	3.95e-05	ABL2,ACOT1,ACOT9,ADSSL1,AGT,APOA1,ATP5E,ATP5H,ATP5I,ATP5J,ATP5J2,ATP5O,ATP6V1A,CKB,CYCS,FHIT,IDH3G,LDHB,MCEE,MPI,MT-ND1,NDUFA2,NDUFA6,NDUFA8,NDUFA9,NDUFB10,NDUFB3,NDUFB6,NDUFB7,NDUFC2,NDUFS1,NDUFS4,NDUFS6,NDUFV2,NEK11,NPPA,PPA1,PPM1E,PPP1CC,REXO2,UQCR10
GO.0022607	cellular component assembly	40	5.76e-05	ABL2,AHNAK,APOA1,CAPN3,CELF4,EHD1,EIF3C,EP300,FGA,FGB,FIS1,H1F0,H2AFY,HIST1H2BG,HSP90AA1,KPNA3,LIMS1,LIMS2,MNF1,MSRB2,NDUFAF6,NDUFS4,NRXN3,PRMT5,RDX,RIMS1,RPS17,RPS25,RSU1,SNRPD1,SNRPD2,ST13,TFAM,TIMM21,TMOD1,TNNT2,TNS1,TRAF1,TTC40,ZYX
GO.0006839	mitochondrial transport	11	0.000115	ATP5E,ATP5H,ATP5I,ATP5J,ATP5J2,ATP5O,FIS1,HSP90AA1,PMPCB,TIMM21,TOMM70A
GO.0071822	protein complex subunit organization	34	0.000124	ABL2,AHNAK,CAPN3,DNAJB6,EHD1,FGA,FGB,FIS1,GFM2,H1F0,H2AFY,HIST1H2BG,HSP90AA1,KPNA3,MNF1,MRPS21,MRPS36,MSRB2,NDUFAF6,NDUFS4,RIMS1,RPL11,RPL29,RPS17,RPS25,RPS3A,SERPINF2,ST13,TFAM,TIMM21,TMOD1,TNNT2,TRAF1,ZYX
GO.0007005	mitochondrion organization	17	0.000133	CYCS,DARS2,FIS1,GFM2,HSP90AA1,LETM1,MNF1,MRPS21,MRPS36,NDUFAF6,NDUFS1,NDUFS4,NDUFS6,PMPCB,SLIRP,TIMM21,TOMM70A
GO.0006796	phosphate-containing compound metabolic process	39	0.000142	ABL2,ADSSL1,AGT,APOA1,ATP5E,ATP5H,ATP5I,ATP5J,ATP5J2,ATP5O,ATP6V1A,CKB,CYCS,FHIT,IDH3G,LDHB,MCEE,MPI,MT-ND1,NDUFA2,NDUFA6,NDUFA8,NDUFA9,NDUFB10,NDUFB3,NDUFB6,NDUFB7,NDUFC2,NDUFS1,NDUFS4,NDUFS6,NDUFV2,NEK11,NPPA,PPA1,PPM1E,PPP1CC,REXO2,UQCR10
GO.0065003	macromolecular complex assembly	30	0.000157	AHNAK,APOA1,CAPN3,CELF4,EHD1,EIF3C,EP300,FGA,FGB,FIS1,H1F0,H2AFY,HIST1H2BG,HSP90AA1,KPNA3,MNF1,MSRB2,NDUFAF6,NDUFS4,PRMT5,RIMS1,RPS17,RPS25,SNRPD1,SNRPD2,ST13,TFAM,TIMM21,TNNT2,TRAF1
GO.0034613	cellular protein localization	29	0.000234	ABL2,AGT,AP2M1,CAPN3,CDC37,COPB2,DAG1,DNAJB6,EHD1,EHD2,ERP29,FAF1,FIS1,H2AFY,HSP90AA1,KPNA3,LAMA5,PMPCB,RIMS1,RPL11,RPL29,RPS17,RPS25,RPS3A,TIMM21,TNKS2,TOM1,TOM1L1,TOMM70A
GO.1902582	single-organism intracellular transport	29	0.000258	AGT,ATP5E,ATP5H,ATP5I,ATP5J,ATP5J2,ATP5O,CDC37,COPB2,DAG1,EHD1,EHD2,FIS1,HSP90AA1,KPNA3,PMPCB,RPL11,RPL29,RPS17,RPS25,RPS3A,SCAMP2,SLC8A1,SMG7,TIMM21,TINAGL1,TOM1,TOMM70A,XPO1
GO.0034622	cellular macromolecular complex assembly	20	0.000275	CELF4,EIF3C,EP300,FGA,FGB,H1F0,H2AFY,HIST1H2BG,HSP90AA1,MNF1,MSRB2,NDUFAF6,NDUFS4,PRMT5,RPS17,RPS25,SNRPD1,SNRPD2,TFAM,TIMM21
GO.0051641	cellular localization	42	0.000364	ABL2,AGT,AP2M1,APOA1,ATP5E,ATP5H,ATP5I,ATP5J,ATP5J2,ATP5O,CAPN3,CDC37,DAG1,DNAJB6,EHD1,EHD2,FAF1,FGA,FGB,FIS1,H2AFY,HSP90AA1,KPNA3,LAMA5,LAMP2,NRXN3,PCSK6,PMPCB,RPL11,RPL29,RPS17,RPS25,RPS3A,SCAMP2,SERPINF2,SLC8A1,SMG7,TIMM21,TINAGL1,TNKS2,TOM1L1,TOMM70A
GO.0046907	intracellular transport	31	0.00041	AGT,AP2M1,ATP5E,ATP5H,ATP5I,ATP5J,ATP5J2,ATP5O,CDC37,DAG1,EHD1,EHD2,ERP29,FIS1,HSP90AA1,KPNA3,PMPCB,RIMS1,RPL11,RPL29,RPS17,RPS25,RPS3A,SCAMP2,SLC8A1,SMG7,TIMM21,TINAGL1,TOM1L1,TOMM70A,XPO1
GO.0006886	intracellular protein transport	22	0.000424	AGT,AP2M1,CDC37,COPB2,DAG1,EHD1,ERP29,FIS1,HSP90AA1,KPNA3,PMPCB,RIMS1,RPL11,RPL29,RPS17,RPS25,RPS3A,TIMM21,TOM1,TOM1L1,TOMM70A,XPO1
GO.0051128	regulation of cellular component organization	42	0.000587	ABL2,AGT,AP2M1,APBB2,APOA1,BAI3,CDC37,CHORDC1,DAG1,DMRT1,DNAJB6,EHD1,EHD2,EP300,FAF1,FAM162A,FGA,FGB,FIS1,GRB2,H2AFY,HAPLN1,LIMS1,LYPLAL1,MEGF8,MNF1,NPPA,NRXN3,PACSIN3,PPM1E,PRMT5,RDX,RIMS1,SERPINF2,SLC25A5,SNRPD1,TMOD1,TNKS2,TOM1L1,UBE2L3,WDR36,XPO1
GO.0071704	organic substance metabolic process	111	0.000589	ABL2,ACOT1,ACOT9,ALDH6A1,ALDH7A1,APOA1,ATP5E,ATP5H,ATP5I,ATP5J,ATP5J2,ATP5O,ATP6V1A,BCKDHA,C14orf166,C22orf28,CAPN11,CAPN3,CDC37,CHORDC1,CKB,CMA1,COL15A1,COQ5,COQ6,COX5A,COX6C,COX7A2L,CYB5A,CYCS,DAG1,DARS2,DMRT1,DNAJB6,ECHS1,EIF3C,ERP29,FABP4,FAF1,FAM162A,FDX1,FGA,FGB,GFM2,GRB2,H1F0,HADH,HNRNPC,HSPE1,LYPLAL1,MAOB,MCEE,MCFD2,MECR,MED13,MPI,MRPS21,MRPS36,MSRB2,MT-ND1,NDUFA2,NDUFA6,NDUFA8,NDUFA9,NDU…
GO.0009168	purine ribonucleoside monophosphate biosynthetic process	7	0.000629	ADSSL1,ATP5E,ATP5H,ATP5I,ATP5J,ATP5J2,ATP5O
GO.1902600	hydrogen ion transmembrane transport	8	0.000655	ATP5J2,ATP6V1A,COX5A,COX6C,COX7A2L,CYB5A,UQCR10,UQCRFS1
GO.0008152	metabolic process	118	0.000814	ABL2,ACOT1,ACOT9,ALDH6A1,ALDH7A1,APOA1,ATP5H,ATP5I,ATP5J,ATP5J2,ATP6V1A,BCKDHA,C14orf166,C22orf28,CAPN11,CAPN3,CDC37,CHORDC1,CKB,CMA1,COL15A1,COQ5,COQ6,COX5A,COX7A2L,CYB5A,CYCS,DAG1,DARS2,DDTL,DMRT1,DNAJB6,ECHS1,EHD2,EIF3C,ERP29,FABP4,FAF1,FAHD2A,FAM108A1,FAM162A,FAM213A,FAM48A,FDX1,FGA,FGB,FIS1,GFM2,GRB2,H1F0,HADH,HNRNPC,HSPE1,LYRM4,MAOB,MCEE,MCFD2,MECR,MED13,MPI,MRPS21,MRPS36,MSRB2,MT-ND1,NDUFA…
GO.0044237	cellular metabolic process	107	0.000973	ABL2,ACOT1,ACOT9,ALDH6A1,ALDH7A1,APOA1,ATP5E,ATP5H,ATP5I,ATP5J,ATP5J2,ATP5O,ATP6V1A,BCKDHA,C14orf166,C22orf28,CDC37,CHORDC1,CKB,CMA1,COQ5,COQ6,COX5A,COX6C,COX7A2L,CYB5A,CYCS,DARS2,DMRT1,DNAJB6,ECHS1,EIF3C,ERP29,FABP4,FAF1,FAM48A,FDX1,FIS1,GFM2,GRB2,H1F0,HADH,HNRNPC,HSPE1,LYPLAL1,MAOB,MCEE,MCFD2,MECR,MED13,MPI,MRPS21,MRPS36,MSRB2,MT-ND1,NDUFA12,NDUFA2,NDUFA6,NDUFA8,NDUFA9,NDUFB10,NDUFB3,NDUFB6,NDU…
GO.0034641	cellular nitrogen compound metabolic process	76	0.00111	ADSSL1,AGT,ALDH6A1,ALDH7A1,APOA1,ATP5E,ATP5H,ATP5I,ATP5J,ATP5J2,ATP5O,ATP6V1A,BCKDHA,C14orf166,C22orf28,CKB,CKM,CMA1,COX5A,COX6C,COX7A2L,CYCS,DARS2,DMRT1,EIF3C,EP300,GFM2,H1F0,HNRNPC,IDH3G,LDHB,MCEE,MED13,MPI,MRPS21,MRPS36,MT-ND1,NDUFA2,NDUFA6,NDUFA8,NDUFA9,NDUFB10,NDUFB3,NDUFB6,NDUFB7,NDUFC2,NDUFS1,NDUFS4,NDUFS6,NDUFV2,NPPA,PCSK6,PPA1,PRMT5,PSMA1,PSMD3,REXO2,RPL29,RPS17,RPS25,RPS3A,SLIRP,SMG7,SN…
GO.0051649	establishment of localization in cell	36	0.00112	AGT,AP2M1,APOA1,ATP5E,ATP5H,ATP5I,ATP5J,ATP5J2,ATP5O,CDC37,DAG1,EHD1,EHD2,FGA,FGB,FIS1,HSP90AA1,KPNA3,LAMP2,NRXN3,PCSK6,PMPCB,RPL11,RPL29,RPS17,RPS25,RPS3A,SCAMP2,SERPINF2,SLC8A1,SMG7,TIMM21,TINAGL1,TOM1L1,TOMM70A,XPO1
GO.0016043	cellular component organization	70	0.00193	ACTR1A,AGT,AHNAK,AP2M1,APBB2,APOA1,ATP6V1A,CAPN3,CELF4,CMA1,COL15A1,COPB2,CYCS,DARS2,DMRT1,EHD1,EIF3C,FAM48A,FGA,FGB,FIS1,GFM2,H2AFY,HAPLN1,HIST1H2BG,HNRNPC,HSP90AA1,ITGA2,KPNA3,LAMA5,LETM1,LIMS1,MEGF8,MMP14,MNF1,MRPS21,MRPS36,MSRB2,NDUFAF6,NDUFS1,NDUFS4,NDUFS6,NEK11,PACSIN3,PMPCB,PRMT5,RDX,RIMS1,RPL11,RPL29,RPS17,RPS25,RPS3A,RSU1,SERPINF2,SLIRP,SNRPD1,SNRPD2,SOX2,ST13,TIMM21,TMOD1,TNNT2,TNS1,TOM…
GO.0033108	mitochondrial respiratory chain complex assembly	5	0.00198	MNF1,NDUFAF6,NDUFS4,TFAM,TIMM21
GO.0072594	establishment of protein localization to organelle	14	0.00198	AGT,DAG1,FIS1,H2AFY,HSP90AA1,KPNA3,PMPCB,RPL11,RPL29,RPS17,RPS25,RPS3A,TIMM21,TOMM70A
GO.0051130	positive regulation of cellular component organization	27	0.00203	ABL2,AGT,APOA1,BAI3,CDC37,DAG1,DMRT1,EHD1,EHD2,EP300,FAF1,FAM162A,FGA,FGB,FIS1,GRB2,HAPLN1,LIMS1,MEGF8,MNF1,NRXN3,PPM1E,RIMS1,SERPINF2,SNRPD1,TNKS2,UBE2L3
GO.0006807	nitrogen compound metabolic process	78	0.0027	AGT,ALDH6A1,ALDH7A1,APOA1,ATP5E,ATP5H,ATP5I,ATP5J,ATP5J2,ATP5O,ATP6V1A,BCKDHA,C14orf166,C22orf28,CKB,CMA1,COX5A,COX6C,COX7A2L,CYCS,DARS2,DMRT1,EIF3C,EP300,GFM2,H1F0,HNRNPC,HSP90AA1,IDH3G,LDHB,MAOB,MCEE,MED13,MPI,MRPS21,MRPS36,MT-ND1,NDUFA2,NDUFA6,NDUFA8,NDUFA9,NDUFB10,NDUFB3,NDUFB6,NDUFB7,NDUFC2,NDUFS1,NDUFS4,NDUFS6,NDUFV2,NPPA,PCSK6,PCYOX1,PPA1,PRMT5,PSMA1,PSMD3,REXO2,RPL29,RPS17,RPS25,RPS3A,SLI…
GO.0033365	protein localization to organelle	17	0.00289	AGT,DAG1,DNAJB6,FIS1,H2AFY,HSP90AA1,KPNA3,PMPCB,RPL11,RPL29,RPS17,RPS25,RPS3A,TIMM21,TNKS2,TOMM70A,XPO1
GO.0044238	primary metabolic process	106	0.00322	ABL2,ACOT1,ALDH6A1,ALDH7A1,APOA1,ATP5E,ATP5H,ATP5I,ATP5J,ATP5J2,ATP5O,ATP6V1A,BCKDHA,C14orf166,C22orf28,CAPN11,CAPN3,CDC37,CHORDC1,CKB,CKM,CMA1,COX5A,COX6C,COX7A2L,CYB5A,CYCS,DAG1,DARS2,DMRT1,DNAJB6,ECHS1,EIF3C,ERP29,FABP4,FAF1,FAM162A,FDX1,FGA,FGB,GFM2,H1F0,HADH,HNRNPC,HSPE1,LDHB,LYPLAL1,MCEE,MCFD2,MECR,MED13,MPI,MRPS21,MRPS36,MSRB2,MT-ND1,NDUFA2,NDUFA6,NDUFA8,NDUFA9,NDUFB10,NDUFB3,NDUFB6,NDUFB7…
GO.0071840	cellular component organization or biogenesis	70	0.00381	ACTR1A,AGT,AHNAK,AP2M1,APBB2,APOA1,ATP6V1A,CAPN3,CELF4,CMA1,COL15A1,COPB2,CYCS,DARS2,DMRT1,EHD1,EIF3C,FAM48A,FGA,FGB,FIS1,GFM2,H2AFY,HAPLN1,HIST1H2BG,HNRNPC,HSP90AA1,ITGA2,KPNA3,LAMA5,LETM1,LIMS1,MEGF8,MMP14,MNF1,MRPS21,MRPS36,MSRB2,NDUFAF6,NDUFS1,NDUFS4,NDUFS6,NEK11,PACSIN3,PMPCB,PRMT5,RDX,RIMS1,RPL11,RPL29,RPS17,RPS25,RPS3A,RSU1,SERPINF2,SLIRP,SNRPD1,SNRPD2,SOX2,ST13,TIMM21,TMOD1,TNNT2,TNS1,TOM…
GO.1902578	single-organism localization	50	0.00454	ABL2,AGT,APOA1,ATP5J2,CAPN3,CDC37,COPB2,COX5A,COX6C,COX7A2L,CYB5A,DAG1,EHD1,EHD2,ERP29,FAF1,FGA,FGB,FIS1,GRB2,HBG2,HSP90AA1,KPNA3,LAMA5,LAMP2,MB,MFSD9,NDUFA9,NRXN3,PCSK6,PCYOX1,PMPCB,RPL11,RPL29,RPS17,RPS25,RPS3A,SCAMP2,SERPINF2,SLC25A5,SLC8A1,SMG7,TIMM21,TINAGL1,TOM1,TOMM70A,TPT1,UQCR10,UQCRFS1,XPO1
GO.0009152	purine ribonucleotide biosynthetic process	8	0.00532	ADSSL1,ATP5E,ATP5H,ATP5I,ATP5J,ATP5J2,ATP5O,NPPA
GO.0006122	mitochondrial electron transport, ubiquinol to cytochrome c	3	0.00566	CYCS,UQCR10,UQCRB
GO.1901566	organonitrogen compound biosynthetic process	23	0.00566	ADSSL1,ALDH7A1,APOA1,ATP5E,ATP5H,ATP5I,ATP5J,ATP5J2,ATP5O,CKM,DARS2,EIF3C,GFM2,MRPS21,MRPS36,NPPA,PPA1,RPL29,RPS17,RPS25,RPS3A,WARS,XYLT1
GO.0046129	purine ribonucleoside biosynthetic process	7	0.00638	ADSSL1,ATP5E,ATP5H,ATP5I,ATP5J,ATP5J2,ATP5O
GO.0051094	positive regulation of developmental process	25	0.00686	AAMDC,ABL2,AGT,APOA1,BAI3,CAPN3,CMA1,DAG1,DMRT1,EHD1,EHD2,EP300,FGA,FGB,FIS1,H2AFY,LIMS1,MEGF8,NRXN3,PRMT5,RIMS1,SERPINF2,SLC8A1,SOX2,XRCC5
GO.0051179	localization	63	0.0073	ACTR1A,AGT,AP2M1,APBB2,APOA1,ATP5J2,C14orf166,CAPN3,CDC37,COX5A,COX6C,COX7A2L,CYB5A,DAG1,DMRT1,DNAJB6,EHD1,FABP4,FAF1,FGA,FGB,FIS1,GRB2,H2AFY,HBG2,HP,HSP90AA1,ITGA2,LAMP2,LIMS1,MB,MCFD2,MEGF8,MFSD9,MMP14,NDUFA9,NRXN3,PACSIN3,PCSK6,PCYOX1,PMPCB,RDX,RPL11,RPL29,RPS17,RPS25,RPS3A,S100A7,SCAMP2,SELENBP1,SERPINF2,SLC25A5,SLC8A1,SLIRP,SMG7,TIMM21,TNKS2,TNS1,TOM1L1,TOMM70A,TPT1,UQCR10,UQCRFS1
GO.0044765	single-organism transport	47	0.00763	ABL2,AGT,APOA1,ATP5J2,CDC37,COPB2,COX5A,COX6C,COX7A2L,CYB5A,DAG1,EHD1,EHD2,ERP29,FGA,FGB,FIS1,GRB2,HBG2,HSP90AA1,KPNA3,LAMP2,MB,MFSD9,NDUFA9,NRXN3,PCSK6,PCYOX1,PMPCB,RPL11,RPL29,RPS17,RPS25,RPS3A,SCAMP2,SERPINF2,SLC25A5,SLC8A1,SMG7,TIMM21,TINAGL1,TOM1,TOMM70A,TPT1,UQCR10,UQCRFS1,XPO1
GO.0016032	viral process	19	0.00841	AP2M1,C14orf166,DAG1,EP300,GRB2,ITGA2,KPNA3,NLRX1,PSMA1,PSMD3,RPL11,RPL29,RPS17,RPS25,RPS3A,SLC25A5,XPO1,XRCC5,ZYX
GO.0006605	protein targeting	14	0.00846	AGT,CDC37,DAG1,FIS1,HSP90AA1,KPNA3,PMPCB,RPL11,RPL29,RPS17,RPS25,RPS3A,TIMM21,TOMM70A
GO.0044403	symbiosis, encompassing mutualism through parasitism	20	0.0101	AP2M1,ATP6V1A,C14orf166,DAG1,EP300,GRB2,ITGA2,KPNA3,NLRX1,PSMA1,PSMD3,RPL11,RPL29,RPS17,RPS25,RPS3A,SLC25A5,XPO1,XRCC5,ZYX
GO.0008104	protein localization	32	0.0127	ABL2,AGT,AP2M1,ATP6V1A,CAPN3,CDC37,COPB2,DAG1,DNAJB6,EHD1,EHD2,FAF1,FIS1,H2AFY,HSP90AA1,LAMA5,LIMS1,MCFD2,PMPCB,RDX,RIMS1,RPL11,RPL29,RPS17,RPS25,RPS3A,SCAMP2,SELENBP1,TIMM21,TNKS2,TOM1L1,TOMM70A
GO.0006518	peptide metabolic process	14	0.0156	AGT,CMA1,DARS2,EIF3C,GFM2,MRPS21,MRPS36,PCSK6,PPA1,RPL29,RPS17,RPS25,RPS3A,WARS
GO.0060341	regulation of cellular localization	25	0.0179	ABL2,AGT,AP2M1,APOA1,CAPN3,EHD1,EHD2,EP300,ERP29,FAF1,FGA,FGB,FIS1,HADH,HRC,LYPLAL1,MAOB,MNF1,RDX,RIMS1,SLC25A5,SLC8A1,TNNT2,UBE2L3,XPO1
GO.0006979	response to oxidative stress	12	0.0181	CYCS,EP300,HP,KPNA3,MB,MMP14,MSRB2,MT-ND1,NDUFA12,NDUFA6,S100A7,SLC8A1
GO.0022411	cellular component disassembly	15	0.0184	CMA1,COL15A1,CYCS,FIS1,GFM2,H1F0,LAMA5,MMP14,MRPS21,MRPS36,RPL11,RPL29,RPS17,RPS25,RPS3A
GO.0007160	cell-matrix adhesion	7	0.0202	AGT,DAG1,FGA,FGB,ITGA2,LAMA5,ZYX
GO.0009165	nucleotide biosynthetic process	9	0.0216	ADSSL1,ATP5E,ATP5H,ATP5I,ATP5J,ATP5J2,ATP5O,MPI,NPPA
GO.1900026	positive regulation of substrate adhesion-dependent cell spreading	4	0.0216	APOA1,FGA,FGB,LIMS1
GO.0006139	nucleobase-containing compound metabolic process	63	0.0248	ADSSL1,ALDH6A1,ATP5E,ATP5H,ATP5I,ATP5J,ATP5J2,ATP5O,ATP6V1A,C14orf166,C22orf28,COX5A,COX6C,COX7A2L,CYCS,DARS2,DMRT1,EP300,H1F0,HNRNPC,IDH3G,LDHB,MCEE,MED13,MPI,MT-ND1,NDUFA2,NDUFA6,NDUFA8,NDUFA9,NDUFB10,NDUFB3,NDUFB6,NDUFB7,NDUFC2,NDUFS1,NDUFS4,NDUFS6,NDUFV2,NPPA,PPA1,PRMT5,REXO2,RPL11,RPL29,RPS17,RPS25,RPS3A,SLIRP,SMG7,SNRPD1,SNRPD2,SOX2,SPOCD1,TCF7L1,TFAM,UBE2L3,UQCR10,WARS,WDR36,XRCC5,YBX1,ZNF…
GO.0051246	regulation of protein metabolic process	40	0.0249	ABL2,AGT,APOA1,CAPN3,CELF4,CHORDC1,CMA1,CYCS,DAG1,DNAJB6,EIF3C,ERP29,FABP4,FAF1,FAM162A,FGA,FGB,FHIT,FIS1,GRB2,H2AFY,HRC,HSPE1,MMP14,MNF1,NDUFS4,PACSIN3,PPM1E,PRMT5,PSMA1,PSMD3,RBMS3,RDX,S100A7,SERPINF2,SOX2,SPOCD1,ST13,UBE2L3,XPO1
GO.0030198	extracellular matrix organization	12	0.0251	AGT,APBB2,CMA1,COL15A1,DNAJB6,FGA,FGB,HAPLN1,ITGA2,LAMA5,MMP14,SERPINF2
GO.0071826	ribonucleoprotein complex subunit organization	8	0.0252	CELF4,EIF3C,GFM2,PRMT5,RPS17,RPS25,SNRPD1,SNRPD2
GO.0032268	regulation of cellular protein metabolic process	38	0.0268	ABL2,AGT,APOA1,CAPN3,CELF4,CHORDC1,CYCS,DAG1,DNAJB6,EIF3C,ERP29,FABP4,FAF1,FAM162A,FGA,FGB,FHIT,FIS1,GRB2,H2AFY,HRC,HSPE1,MMP14,MNF1,NDUFS4,PACSIN3,PPM1E,PRMT5,PSMA1,PSMD3,RBMS3,RDX,S100A7,SERPINF2,SOX2,SPOCD1,ST13,UBE2L3
GO.0033036	macromolecule localization	35	0.0297	ABL2,AGT,AP2M1,APOA1,ATP6V1A,C14orf166,CAPN3,CDC37,COPB2,DAG1,DNAJB6,EHD1,EHD2,FAF1,FIS1,H2AFY,HSP90AA1,LAMA5,LIMS1,MCFD2,PMPCB,RDX,RIMS1,RPL11,RPL29,RPS17,RPS25,RPS3A,SCAMP2,SELENBP1,SMG7,TIMM21,TNKS2,TOM1L1,TOMM70A
GO.0051234	establishment of localization	52	0.0309	ABL2,ACTR1A,AGT,AP2M1,APOA1,ATP5J2,C14orf166,CDC37,COX5A,COX6C,COX7A2L,CYB5A,DAG1,EHD1,FABP4,FGA,FGB,FIS1,GRB2,H2AFY,HBG2,HP,HSP90AA1,LAMA5,LAMP2,LIMS1,MB,MCFD2,MFSD9,NDUFA9,NRXN3,PACSIN3,PCSK6,PCYOX1,PMPCB,RPL11,RPL29,RPS17,RPS25,RPS3A,SCAMP2,SELENBP1,SERPINF2,SLC25A5,SLC8A1,SMG7,TIMM21,TOM1L1,TOMM70A,TPT1,UQCR10,UQCRFS1
GO.0006744	ubiquinone biosynthetic process	3	0.031	COQ5,COQ6,NDUFA9
GO.0033043	regulation of organelle organization	23	0.0312	ABL2,APOA1,CDC37,CHORDC1,DMRT1,EP300,FAM162A,FIS1,GRB2,H2AFY,HAPLN1,MNF1,PPM1E,PRMT5,RDX,SERPINF2,SLC25A5,SNRPD1,TMOD1,TNKS2,TOM1L1,UBE2L3,XPO1
GO.0006626	protein targeting to mitochondrion	5	0.0316	FIS1,HSP90AA1,PMPCB,TIMM21,TOMM70A
GO.0006461	protein complex assembly	21	0.0335	AHNAK,CAPN3,EHD1,FGA,FGB,FIS1,H1F0,H2AFY,HIST1H2BG,HSP90AA1,KPNA3,MNF1,MSRB2,NDUFAF6,NDUFS4,RIMS1,ST13,TFAM,TIMM21,TNNT2,TRAF1
GO.0070271	protein complex biogenesis	21	0.0335	AHNAK,CAPN3,EHD1,FGA,FGB,FIS1,H1F0,H2AFY,HIST1H2BG,HSP90AA1,KPNA3,MNF1,MSRB2,NDUFAF6,NDUFS4,RIMS1,ST13,TFAM,TIMM21,TNNT2,TRAF1
GO.0060177	regulation of angiotensin metabolic process	3	0.0374	AGT,CMA1,EP300
GO.0006415	translational termination	8	0.0383	GFM2,MRPS21,MRPS36,RPL11,RPL29,RPS17,RPS25,RPS3A
GO.0006725	cellular aromatic compound metabolic process	64	0.0383	ADSSL1,ALDH6A1,ATP5E,ATP5H,ATP5I,ATP5J,ATP5J2,ATP5O,ATP6V1A,C14orf166,C22orf28,COX5A,COX6C,COX7A2L,CYCS,DARS2,DMRT1,EP300,H1F0,HNRNPC,IDH3G,LDHB,MAOB,MCEE,MED13,MPI,MT-ND1,NDUFA2,NDUFA6,NDUFA8,NDUFA9,NDUFB10,NDUFB3,NDUFB6,NDUFB7,NDUFC2,NDUFS1,NDUFS4,NDUFS6,NDUFV2,NPPA,PPA1,PRMT5,REXO2,RPL11,RPL29,RPS17,RPS25,RPS3A,SLIRP,SMG7,SNRPD1,SNRPD2,SOX2,SPOCD1,TCF7L1,TFAM,UBE2L3,UQCR10,WARS,WDR36,XRCC5,YBX…
GO.1902580	single-organism cellular localization	19	0.042	AGT,CAPN3,COPB2,DAG1,EHD2,FIS1,HSP90AA1,KPNA3,LAMA5,PMPCB,RIMS1,RPL11,RPL29,RPS17,RPS25,RPS3A,TIMM21,TOMM70A,XPO1
GO.0044248	cellular catabolic process	27	0.0439	ALDH6A1,ALDH7A1,APOA1,APOBEC2,BCKDHA,CYCS,ECHS1,FABP4,FAF1,FAM48A,FIS1,H1F0,HADH,MAOB,MCEE,PCYOX1,PPP1CC,PSMA1,PSMD3,RPL11,RPL29,RPS17,RPS25,RPS3A,SMG7,TOM1L1,UBE2L3
GO.0048522	positive regulation of cellular process	60	0.0439	AAMDC,ABL2,AGT,APBB2,APOA1,BAI3,C14orf166,CAP2,CAPN3,CDC37,CELF4,CRIP2,CYCS,DAG1,EHD1,EHD2,EP300,ERP29,FAF1,FAM162A,FAM48A,FGA,FGB,FIS1,GRB2,H2AFY,HAPLN1,HP,HSP90AA1,HSPE1,LIMS1,LIMS2,MAOB,MED13,MEGF8,MNF1,NDUFS4,NPPA,NRXN3,PACSIN3,PPM1E,PRMT5,PSMA1,PSMD3,RBMS3,RDX,RIMS1,S100A7,SERPINF2,SHB,SLC25A5,SLC8A1,SNRPD1,TCF7L1,TFAM,TNKS2,TRAF1,UBE2L3,XRCC5,YBX1
GO.0034114	regulation of heterotypic cell-cell adhesion	3	0.044	APOA1,FGA,FGB
GO.1901360	organic cyclic compound metabolic process	66	0.0455	ADSSL1,ALDH6A1,APOA1,ATP5E,ATP5H,ATP5I,ATP5J,ATP5J2,ATP5O,ATP6V1A,C14orf166,C22orf28,COX5A,COX6C,COX7A2L,CYCS,DARS2,DMRT1,EP300,FDX1,H1F0,HNRNPC,IDH3G,LDHB,MAOB,MCEE,MED13,MPI,MT-ND1,NDUFA2,NDUFA6,NDUFA8,NDUFA9,NDUFB10,NDUFB3,NDUFB6,NDUFB7,NDUFC2,NDUFS1,NDUFS4,NDUFS6,NDUFV2,NPPA,PPA1,PRMT5,REXO2,RPL11,RPL29,RPS17,RPS25,RPS3A,SLIRP,SMG7,SNRPD1,SNRPD2,SOX2,SPOCD1,TCF7L1,TFAM,UBE2L3,UQCR10,WARS,WDR3…

## Sheet: doseKEGG
KEGG signaling pathways enriched with dose-only dependent proteins
Pathway ID	Pathway description	Number of proteins involved	FDR	Matching proteins
1100	Metabolic pathways	93	1.21e-20	ABAT,ACAA1,ACAA2,ACADM,ACADVL,ACAT1,ACO1,ACSL1,AGL,AHCY,AK1,AK4,AKR1A1,ALAD,ALDH4A1,ALDOA,ASAH1,ATIC,ATP5A1,ATP5B,ATP5C1,ATP5D,ATP5F1,ATP5L,B3GNT2,CMBL,CNDP2,COQ3,COQ7,COX5B,COX6B1,CS,CYC1,DBT,DCXR,DLAT,DLD,FAHD1,FECH,GANAB,GBE1,GLUD1,GOT2,GRHPR,HAL,HIBCH,HPRT1,HSD17B4,IDH3A,IDH3B,IVD,LAP3,MCCC1,MCCC2,ME1,MLYCD,MT-ND2,MUT,NDUFA11,NDUFA13,NDUFA3,NDUFA4,NDUFAB1,NDUFB11,NDUFB4,NDUFB5,NDUFS2,NFS1,NME…
3010	Ribosome	29	1.51e-17	MRPS5,RPL10,RPL11,RPL13A,RPL14,RPL18,RPL27,RPL36,RPL4,RPL5,RPL7,RPL7A,RPL9,RPLP0,RPLP2,RPS12,RPS13,RPS16,RPS19,RPS2,RPS20,RPS24,RPS26,RPS27A,RPS28,RPS3,RPS4X,RPS6,RPS7
5012	Parkinson s disease	30	1.51e-17	ATP5A1,ATP5B,ATP5C1,ATP5D,ATP5F1,COX5B,COX6B1,COX7A1,CYC1,GNAI2,MT-ND2,NDUFA11,NDUFA13,NDUFA3,NDUFA4,NDUFAB1,NDUFB11,NDUFB4,NDUFB5,NDUFS2,PARK7,PRKACA,SDHA,SDHD,SLC25A4,UBA1,UQCRH,VDAC1,VDAC2,VDAC3
1200	Carbon metabolism	25	4.75e-16	ACADM,ACAT1,ACO1,ALDOA,CS,DLAT,DLD,GOT2,HIBCH,IDH3A,IDH3B,ME1,ME2,MUT,PCCA,PCCB,PDHA1,PFKM,PGAM1,PKM,SDHA,SDHD,SUCLA2,SUCLG1,TKT
280	Valine, leucine and isoleucine degradation	15	7.53e-12	ABAT,ACAA1,ACAA2,ACADM,ACAT1,DBT,DLD,HIBCH,IVD,MCCC1,MCCC2,MUT,OXCT1,PCCA,PCCB
5016	Huntington s disease	27	7.67e-12	ATP5A1,ATP5B,ATP5C1,ATP5D,ATP5F1,COX5B,COX6B1,COX7A1,CREB5,CYC1,NDUFA11,NDUFA13,NDUFA3,NDUFA4,NDUFAB1,NDUFB11,NDUFB4,NDUFB5,NDUFS2,SDHA,SDHD,SLC25A4,TGM2,UQCRH,VDAC1,VDAC2,VDAC3
190	Oxidative phosphorylation	23	1.05e-11	ATP5A1,ATP5B,ATP5C1,ATP5D,ATP5F1,ATP5L,COX5B,COX6B1,COX7A1,CYC1,MT-ND2,NDUFA11,NDUFA13,NDUFA3,NDUFA4,NDUFAB1,NDUFB11,NDUFB4,NDUFB5,NDUFS2,SDHA,SDHD,UQCRH
5010	Alzheimer s disease	25	2.8e-11	APOE,ATP2A2,ATP5A1,ATP5B,ATP5C1,ATP5D,ATP5F1,CAPN1,COX5B,COX6B1,COX7A1,CYC1,GRIN2A,NDUFA11,NDUFA13,NDUFA3,NDUFA4,NDUFAB1,NDUFB11,NDUFB4,NDUFB5,NDUFS2,SDHA,SDHD,UQCRH
20	Citrate cycle (TCA cycle)	11	1.32e-09	ACO1,CS,DLAT,DLD,IDH3A,IDH3B,PDHA1,SDHA,SDHD,SUCLA2,SUCLG1
640	Propanoate metabolism	10	1.27e-07	ABAT,ACADM,ACAT1,HIBCH,MLYCD,MUT,PCCA,PCCB,SUCLA2,SUCLG1
630	Glyoxylate and dicarboxylate metabolism	9	1.67e-07	ACAT1,ACO1,CAT,CS,GCSH,GRHPR,MUT,PCCA,PCCB
5412	Arrhythmogenic right ventricular cardiomyopathy (ARVC)	13	9.13e-07	ACTG1,ACTN4,ATP2A2,CDH2,CTNNA3,CTNNB1,DSP,ITGA6,ITGA7,ITGB1,JUP,PKP2,RYR2
4932	Non-alcoholic fatty liver disease (NAFLD)	18	9.8e-07	ADIPOQ,COX5B,COX6B1,COX7A1,CYC1,NDUFA11,NDUFA13,NDUFA3,NDUFA4,NDUFAB1,NDUFB11,NDUFB4,NDUFB5,NDUFS2,RXRA,SDHA,SDHD,UQCRH
620	Pyruvate metabolism	10	9.9e-07	ACAT1,DLAT,DLD,GRHPR,HAGH,LDHD,ME1,ME2,PDHA1,PKM
3050	Proteasome	10	1.95e-06	PSMA6,PSMA7,PSMB3,PSMB5,PSMB6,PSMC1,PSMC3,PSMC4,PSMC5,PSMC6
4530	Tight junction	15	1.69e-05	ACTG1,ACTN4,CTNNA3,CTNNB1,CTTN,GNAI2,MYH9,MYL12A,MYL7,PPP2CB,PPP2R1A,SPTAN1,TJP2,VAPA,ZAK
5130	Pathogenic Escherichia coli infection	9	0.000105	ACTG1,CTNNB1,CTTN,ITGB1,NCL,TUBA1B,TUBA4A,TUBB4B,YWHAQ
71	Fatty acid degradation	8	0.000177	ACAA1,ACAA2,ACADM,ACADVL,ACAT1,ACSL1,CPT2,ECI2
1230	Biosynthesis of amino acids	10	0.000177	ACO1,ALDOA,CS,GOT2,IDH3A,IDH3B,PFKM,PGAM1,PKM,TKT
4141	Protein processing in endoplasmic reticulum	15	0.000264	CALR,CANX,CAPN1,CRYAB,GANAB,HSP90AB1,HSP90B1,HSPA5,HSPA8,PDIA3,PDIA6,PRKCSH,RPN1,SEC31A,VCP
4510	Focal adhesion	17	0.000264	ACTG1,ACTN4,CAV1,CTNNB1,FLNA,FLNC,ITGA6,ITGA7,ITGB1,LAMB1,LAMB2,LAMC1,MYL12A,MYL7,PARVA,RAP1B,THBS4
1212	Fatty acid metabolism	8	0.000356	ACAA1,ACAA2,ACADM,ACADVL,ACAT1,ACSL1,CPT2,OLAH
1210	2-Oxocarboxylic acid metabolism	5	0.000653	ACO1,CS,GOT2,IDH3A,IDH3B
10	Glycolysis / Gluconeogenesis	8	0.00169	AKR1A1,ALDOA,DLAT,DLD,PDHA1,PFKM,PGAM1,PKM
4146	Peroxisome	9	0.00181	ACAA1,ACSL1,CAT,CRAT,ECH1,ECI2,GSTK1,HSD17B4,MLYCD
4670	Leukocyte transendothelial migration	11	0.00181	ACTG1,ACTN4,CTNNA3,CTNNB1,GNAI2,ITGB1,MSN,MYL12A,MYL7,PTPN11,RAP1B
5205	Proteoglycans in cancer	16	0.00181	ACTG1,CAMK2B,CAMK2D,CAV1,CTNNB1,CTTN,DCN,FLNA,FLNC,HSPG2,ITGB1,LUM,MSN,PRKACA,PTPN11,RPS6
4512	ECM-receptor interaction	9	0.00337	CD36,HSPG2,ITGA6,ITGA7,ITGB1,LAMB1,LAMB2,LAMC1,THBS4
3320	PPAR signaling pathway	8	0.00338	ACAA1,ACADM,ACSL1,ADIPOQ,CD36,CPT2,ME1,RXRA
5414	Dilated cardiomyopathy	9	0.00408	ACTG1,ATP2A2,ITGA6,ITGA7,ITGB1,PRKACA,RYR2,TPM2,TTN
860	Porphyrin and chlorophyll metabolism	6	0.00539	ALAD,BLVRB,CP,FECH,FTH1,FTL
4260	Cardiac muscle contraction	8	0.00597	ATP2A2,COX5B,COX6B1,COX7A1,CYC1,RYR2,TPM2,UQCRH
410	beta-Alanine metabolism	5	0.00677	ABAT,ACADM,CNDP2,HIBCH,MLYCD
5410	Hypertrophic cardiomyopathy (HCM)	8	0.0102	ACTG1,ATP2A2,ITGA6,ITGA7,ITGB1,RYR2,TPM2,TTN
4612	Antigen processing and presentation	7	0.0122	B2M,CALR,CANX,HSP90AB1,HSPA5,HSPA8,PDIA3
4145	Phagosome	10	0.0279	ACTG1,CALR,CANX,CD36,ITGB1,RAB5A,THBS4,TUBA1B,TUBA4A,TUBB4B
4152	AMPK signaling pathway	9	0.0279	ADIPOQ,CD36,CREB5,EEF2,MLYCD,PFKM,PPP2CB,PPP2R1A,RAB10
4261	Adrenergic signaling in cardiomyocytes	10	0.0279	ATP2A2,CAMK2B,CAMK2D,CREB5,GNAI2,PPP2CB,PPP2R1A,PRKACA,RYR2,TPM2
650	Butanoate metabolism	4	0.0301	ABAT,ACAT1,L2HGDH,OXCT1
4728	Dopaminergic synapse	9	0.0339	CAMK2B,CAMK2D,CREB5,GNAI2,GNB2,GRIN2A,PPP2CB,PPP2R1A,PRKACA
4962	Vasopressin-regulated water reabsorption	5	0.0364	ARHGDIA,ARHGDIB,CREB5,PRKACA,RAB5A
4151	PI3K-Akt signaling pathway	17	0.0435	CREB5,GNB2,HSP90AB1,HSP90B1,ITGA6,ITGA7,ITGB1,LAMB1,LAMB2,LAMC1,PPP2CB,PPP2R1A,RPS6,RXRA,THBS4,YWHAB,YWHAQ

## Sheet: ageKEGG
KEGG signaling pathways enriched with age-only dependent proteins
Pathway ID	Pathway description	Number of proteins involved	FDR	Matching proteins
190	Oxidative phosphorylation	27	2.22e-25	ATP5E,ATP5H,ATP5I,ATP5J,ATP5J2,ATP5O,ATP6V1A,COX5A,COX6C,COX7A2L,MT-ND1,NDUFA12,NDUFA2,NDUFA6,NDUFA8,NDUFB10,NDUFB3,NDUFB6,NDUFB7,NDUFS1,NDUFS4,NDUFS6,NDUFV2,PPA1,UQCR10,UQCRB,UQCRFS1
5012	Parkinson s disease	26	2.01e-23	ATP5E,ATP5H,ATP5J,ATP5O,COX5A,COX6C,COX7A2L,CYCS,MT-ND1,NDUFA12,NDUFA2,NDUFA6,NDUFA8,NDUFB10,NDUFB3,NDUFB6,NDUFB7,NDUFS1,NDUFS4,NDUFS6,NDUFV2,SLC25A5,UBE2L3,UQCR10,UQCRB,UQCRFS1
5016	Huntington s disease	27	8.56e-22	AP2M1,ATP5E,ATP5H,ATP5J,ATP5O,COX5A,COX6C,COX7A2L,CYCS,EP300,NDUFA12,NDUFA2,NDUFA6,NDUFA8,NDUFB10,NDUFB3,NDUFB6,NDUFB7,NDUFS1,NDUFS4,NDUFS6,NDUFV2,SLC25A5,TFAM,UQCR10,UQCRB,UQCRFS1
5010	Alzheimer s disease	23	6.57e-18	ATP5E,ATP5H,ATP5J,ATP5O,COX5A,COX6C,COX7A2L,CYCS,NDUFA12,NDUFA2,NDUFA6,NDUFA8,NDUFB10,NDUFB3,NDUFB6,NDUFB7,NDUFS1,NDUFS4,NDUFS6,NDUFV2,UQCR10,UQCRB,UQCRFS1
4932	Non-alcoholic fatty liver disease (NAFLD)	19	4.42e-14	COX5A,COX6C,COX7A2L,CYCS,NDUFA12,NDUFA2,NDUFA6,NDUFA8,NDUFB10,NDUFB3,NDUFB6,NDUFB7,NDUFS1,NDUFS4,NDUFS6,NDUFV2,UQCR10,UQCRB,UQCRFS1
1100	Metabolic pathways	43	5.96e-12	ACOT1,ADSSL1,ALDH6A1,ALDH7A1,ATP5E,ATP5H,ATP5I,ATP5J,ATP5J2,ATP5O,ATP6V1A,CKB,CKM,COQ5,COQ6,COX5A,COX6C,CYCS,ECHS1,HADH,IDH3G,LDHB,MAOB,MCEE,MECR,MPI,MT-ND1,NDUFA12,NDUFA2,NDUFA6,NDUFA8,NDUFB10,NDUFB3,NDUFB6,NDUFB7,NDUFS1,NDUFS4,NDUFS6,NDUFV2,UQCR10,UQCRB,UQCRFS1,XYLT1
4260	Cardiac muscle contraction	9	2.93e-06	COX5A,COX6C,COX7A2L,SLC8A1,TNNI3,TNNT2,UQCR10,UQCRB,UQCRFS1
640	Propanoate metabolism	5	0.000612	ALDH6A1,ALDH7A1,ECHS1,LDHB,MCEE
62	Fatty acid elongation	4	0.00239	ACOT1,ECHS1,HADH,MECR
280	Valine, leucine and isoleucine degradation	5	0.00239	ALDH6A1,ALDH7A1,ECHS1,HADH,MCEE
380	Tryptophan metabolism	4	0.0172	ALDH7A1,ECHS1,HADH,MAOB
5410	Hypertrophic cardiomyopathy (HCM)	5	0.0366	DAG1,ITGA2,SLC8A1,TNNI3,TNNT2
5222	Small cell lung cancer	5	0.0376	CYCS,FHIT,ITGA2,LAMA5,TRAF1
5414	Dilated cardiomyopathy	5	0.0429	DAG1,ITGA2,SLC8A1,TNNI3,TNNT2
