# Supplementary material for: Integrative multiomics study for validation of mechanisms in radiation-induced ischemic heart disease in Mayak workers
Source: PLoS One. 2018 Dec 31;13(12):e0209626. doi: 10.1371/journal.pone.0209626 (PMC6312255; doi:10.1371/journal.pone.0209626)
Supplement: S3 File — (XLSX) [file pone.0209626.s004.xlsx]

## Sheet: DEG
Supplementary Table S3 - Integrative Multiomics Study for Validation Of Mechanisms in Radiation-Induced Ischemic Heart Disease
Anna Papiez, Omid Azimzadeh, Tamara Azizova, Maria Moseeva, Natasa Anastasov, Jan Smida, Soile Tapio, Joanna Polanska
Genes deregulated by high radiation dose
Symbol	Transcript Fold Change	p-value
CAP1	-1.30817	0.00123634
DSTN	-1.44693	0.0027344
LRRC37B	1.23992	0.00137153
DCN	-2.53664	1.89781e-07
DLD	-1.37414	3.31334e-05
DPT	-2.11965	6.13298e-05
EIF4A2	-1.80481	6.50145e-18
CD93	-1.52776	2.60426e-05
NIPSNAP3A	-1.58669	0.00105794
GLRX	-1.57537	0.00282007
CCDC141	1.98969	4.12244e-05
ANK3	0.898071	0.00414955
PDIA3	-1.75531	1.60655e-06
ANXA1	-1.44737	0.000556631
ANXA5	-2.23056	9.34761e-09
HNRNPK	-1.32063	0.000585917
HSPA8	-0.944698	0.00451479
ACADM	-1.24075	0.000504356
ITGA6	-1.72746	4.05335e-05
LGALS1	-1.97405	0.00067353
LUM	-3.63537	3.92946e-07
LAP3	-1.57193	5.14625e-06
ERAP1	-0.941795	0.00419955
PKD2	0.994653	0.0047385
P4HTM	1.50418	0.00177012
NIPSNAP3B	-1.55826	0.00062064
RAB5A	-1.57897	0.00122533
RBBP7	-1.19418	0.00565627
RPS4X	-1.57326	0.00608865
RPS6	-1.2843	0.00276682
TF	1.83244	0.000348484
UBE2N	-1.68153	0.00122185
GRPEL1	-1.51104	0.00632155
CALM2	-2.58256	5.28944e-10
SDPR	-1.69817	1.26716e-05
SUCLG1	-1.1096	0.00591111
RNA5-8S5	1.7103	1.93341e-06
SNORD115-21	7.93311	0.00332002
GNPDA1	-2.61475	0.000277037
ZBTB33	-1.5272	0.00255745
TMEM170B	-3.27606	0.00141065
MIR941-1	2.37067	9.9434e-05
MIR941-2	2.62634	2.87423e-05
VPS9D1-AS1	1.83844	0.000594964
SEMA3F-AS1	1.25617	0.000600115
CCDC152	-2.48254	7.00985e-08
ZNF737	1.16573	0.00118017
CCDC183-AS1	2.25568	2.29584e-07
PET100	-2.39111	1.35017e-07
NPIPB5	1.81766	1.01799e-07
NBPF10	1.41543	4.53355e-05
SRRM5	2.76398	1.70884e-11
PIGK	-1.9219	0.000146648
ARHGEF33	2.85125	8.84051e-05
RASA4B	1.46672	4.95672e-06
WASH1	1.07666	0.00076182
USP17L20	-5.45509	1.0687e-06
NBPF20	1.5697	0.000122243
NPIPA5	2.01378	4.39692e-07
TSPY10	2.48458	1.49978e-07
ZNF605	1.90121	2.36596e-05
ZNF783	1.96065	3.9403e-06
CDH5	-1.4024	2.2767e-05
MIR1233-1	2.83959	2.71551e-10
	1.2919	0.00137998
CCDC180	1.87423	4.8174e-07
UBE2Q2L	1.46101	0.00495061
CEBPZOS	-1.95035	0.00572705
	1.65483	0.000145801
PTPRG-AS1	-1.68471	0.00619326
LY75-CD302	-1.73431	0.000393231
RBM14-RBM4	1.5237	6.84724e-06
GIMAP1-GIMAP5	-1.19501	0.00271047
HSPE1-MOB4	-1.87334	2.03678e-05
ABCC5	1.87887	0.000789725
MIR4646	-2.08584	0.00611223
DDX5	-3.53651	6.5816e-07
HNRNPA3	-2.20986	0.000194143
DPYD-AS1	-2.69829	0.00404034
CFAP44-AS1	1.91578	0.00153539
ARPC5	-1.90949	0.000379202
ARPC3	-1.76938	0.000411363
ACTR3	-1.42028	0.00011116
ACTR2	-1.54736	1.70396e-05
C7orf55-LUC7L2	1.14939	0.00194143
GOLGA8R	2.43573	2.8786e-14
	1.03125	0.00320599
NPIPA7	1.03125	0.00320599
NPIPA8	1.03125	0.00320599
TBC1D3G	2.85983	1.20633e-10
TBC1D3L	2.24343	2.04252e-07
TBC1D3D	1.86882	8.84727e-05
ARPC2	-1.06717	0.00465341
RAD50	1.14856	0.00036132
LRPPRC	-0.962246	0.00259145
AKAP9	1.99407	1.43501e-09
RASA4	0.990008	0.00142971
ATP6AP2	-2.03915	4.6078e-05
LPAR6	-2.53332	4.27874e-07
TENM1	2.05688	0.000122543
RBM6	2.00303	1.11902e-06
LHFP	-1.40661	0.000595428
	1.89183	3.32155e-07
	1.38782	0.000693243
CCDC39	4.03438	0.000914659
PPP3CB-AS1	2.09565	0.00251353
RNU6-9	-2.85954	0.000978813
PSMD14	-1.28033	0.0041146
TRIB1	1.67103	0.00117666
CD96	3.69711	0.00319
SRRM1	1.65673	1.18809e-07
RAMP2	-3.60361	4.56182e-12
TBC1D3K	2.26146	3.57462e-06
TBC1D3E	2.26146	3.57462e-06
U2AF1L5	-1.17452	0.000494736
TBC1D3I	1.75122	0.000713161
CDKN1C	-3.43602	4.37251e-20
CSNK1E	1.2343	0.000172809
BCAS2	-1.33834	0.00252858
LILRB2	1.4839	0.00237961
DNAJA2	-1.21085	0.002081
SNHG22	-3.41434	4.27021e-06
CLEC4M	5.5243	1.62574e-05
ABCA7	1.90675	2.88776e-05
BPNT1	-1.78465	0.00475791
CEPT1	-1.35437	0.00495853
MYL12B	-2.17149	1.16038e-08
NDRG1	-1.24804	0.000163767
CDSN	1.51165	0.00324358
IFITM3	-2.29027	3.08575e-07
CFDP1	1.11522	0.00172794
IFI30	1.70268	0.00251541
TIMM17A	-1.68634	0.000483136
ECI2	-1.18383	0.00144285
PIBF1	1.33053	0.000206067
PFDN6	-2.04707	0.000568125
SLC25A17	-3.66358	6.02022e-05
APPBP2	-1.4501	0.000985941
FBLN5	-1.11884	0.00379646
ZNF211	1.79933	0.000396577
NEBL	1.41224	0.00493055
	1.1196	0.00107574
UBD	-8.16608	1.69225e-06
ARL6IP5	-1.26881	0.00220046
RPP30	-1.55604	0.0053321
SLC35A1	-2.42792	1.09792e-07
CCT2	-1.358	0.000145445
NPC2	-1.19771	0.00571153
IFITM2	-2.37108	4.17869e-09
SCGN	-8.78961	6.32775e-08
PAICS	-1.70055	0.00479915
ERLIN1	-1.70537	0.000181281
GLTSCR2-AS1	-1.88537	0.00035024
ARID3B	1.86434	0.00313953
TXNIP	-1.09757	0.00195442
IGF2BP2	2.04708	1.5985e-06
MDC1-AS1	2.09494	8.48072e-09
CES1	-2.6544	2.5643e-15
RRAGA	-1.54458	0.0025629
DCTN6	-1.51949	0.000556392
CETN2	-3.04529	0.00161481
CCT8	-0.954847	0.00623993
ADCY1	1.66542	9.12639e-05
CFL1	-1.81781	0.000111769
MGEA5	1.38418	2.14794e-05
NFAT5	1.62653	3.01873e-06
PTGES3	-1.98648	1.05375e-05
YME1L1	-1.21489	0.000331652
GRAP	-1.21086	0.00580093
MTHFD2	-1.56149	0.000529234
SDCCAG8	1.20738	0.000343533
SRCAP	0.958092	0.00225642
PGRMC1	-2.95568	2.15672e-08
LILRB1	2.55867	7.88836e-06
PPARGC1A	1.78437	0.000109797
BRD8	1.50121	2.85551e-05
TCERG1	1.12123	0.00316678
MAGED2	-1.29176	0.000608016
SUB1	-2.37426	7.48132e-08
SMPDL3A	-2.76695	0.00595308
POP1	1.1399	0.00575536
SERINC3	-1.61943	1.42827e-05
IFI44L	-2.28281	0.00169352
ACOT2	-1.04819	0.00553916
TMED10	-1.87091	1.29258e-05
CLP1	-3.80853	0.00331782
LILRB5	2.88068	4.83729e-05
LILRB4	2.36559	0.000193063
KDELR2	-1.15609	0.00219847
LILRA1	4.47481	5.78608e-10
CHD2	1.65038	3.72635e-07
CNTRL	1.59561	2.4737e-05
RAPGEF4	1.16567	0.00192239
TRIOBP	1.39686	6.49852e-05
DIDO1	1.06909	0.000953298
PRSS23	-1.71668	1.71187e-05
KIF3A	1.08834	0.00357914
CLASRP	2.05751	7.97008e-10
RABL2B	1.29788	0.00148412
RABL2A	1.18158	0.00335635
ERLIN2	-1.12004	0.00443893
ADAMTS6	2.50458	6.11803e-05
INMT	-2.7522	1.71475e-12
NISCH	1.08073	0.00397852
CEP250	1.36519	4.62842e-05
ADCY6	1.10663	0.00262302
CHKB	1.25219	0.00366573
IRAK3	-1.7176	2.0679e-06
AKAP13	1.35748	0.000700791
PRRT2	1.22694	0.000931729
SP140	2.18887	1.52503e-05
NRM	-2.1557	0.00040102
AHNAK2	1.87089	0.00189186
RNF13	-1.49671	0.000243869
MGLL	-1.1179	0.000436037
GABARAPL2	-1.69976	0.000177094
PALM2	1.48697	9.79307e-05
NLRP3	2.31932	7.51877e-06
SNORD15B	-2.21275	5.11795e-07
FMNL2	1.31464	8.81416e-05
ESCO1	1.1242	0.00354119
LENG8	1.27473	0.00239784
GBP4	-2.43472	5.62168e-11
CKMT1B	3.86729	0.00338092
CTHRC1	-2.00278	0.00179837
CYYR1	-1.92134	2.22166e-05
GINM1	-2.04854	7.92255e-06
ACSM1	-1.8123	0.00465217
RBP7	-2.52952	1.25694e-09
TM4SF18	-2.90897	0.000406808
PARD3B	1.50851	0.000107408
BORCS7	-4.33816	0.000249996
CLU	-1.46388	8.93822e-05
CLIC2	-2.46514	3.9581e-05
CLK2	1.08975	0.00570717
CLK3	1.21652	0.000673328
NTAN1	-1.21305	0.00397429
SPATA33	2.36209	0.00619463
TMEM170A	1.5483	4.58326e-05
CYB5D1	1.33441	0.00313397
KRBA2	-1.13887	0.00574919
RN7SK	-2.45345	0.00157991
OSCAR	2.5897	0.00144803
CNN3	-1.55196	1.98088e-05
GABPB2	1.47073	0.00106686
ERICH3	2.62201	0.00333401
ADH5	-2.59103	8.72706e-09
LIX1L	-1.43428	0.00518561
TSHZ2	1.65097	0.00351619
COL4A4	-1.85278	2.51588e-08
COL5A1	1.02393	0.00180667
DIS3L2	1.56205	7.62724e-05
COL10A1	-2.27426	5.87315e-05
ALS2CR12	1.55042	0.00530249
COL15A1	-1.80339	1.03253e-05
PQLC3	-2.29375	0.00147757
MTERF4	1.13538	0.00226111
COPA	-0.956166	0.00329439
GNPDA2	-2.18145	0.00500411
EVC2	1.36249	0.000937721
ADM	-1.86326	0.00360966
COX6A1	-1.4187	0.00487796
STARD4	-2.954	0.000503553
WDR36	-1.04368	0.00291103
COX6C	-2.0304	0.000152526
CPA3	-7.27465	0.000137284
CPD	-1.26289	0.00227576
CPE	-2.50904	3.72587e-12
FAM92A	1.28597	0.00223877
ABRA	2.28498	0.00593471
CR1	2.49701	1.13026e-05
TMEM71	1.7872	0.000734166
LETM2	-2.47582	0.00401102
PTPDC1	1.34584	0.00295198
APOOL	-1.29115	0.00538781
CRIP1	-2.36392	2.99305e-05
TLDC2	-1.79057	0.000121685
SREK1	1.69069	1.6308e-05
CRYZ	-1.63957	0.00289901
VTI1A	1.89727	3.54674e-08
CSE1L	-1.44921	9.61166e-05
PLEKHA7	2.92668	1.9218e-06
CPNE8	-1.49255	0.00604306
A2M-AS1	-3.10782	1.58034e-09
MIPOL1	1.78008	0.000179175
CSNK1E	1.35091	5.18928e-05
CSNK1G2	1.21822	0.00465148
CEP128	1.8203	3.57792e-06
VCAN	2.04717	0.00152033
	1.56266	1.35751e-05
CD300LG	-2.49249	0.00158777
C18orf25	1.62564	1.37528e-05
ZNF418	1.91568	5.97475e-05
ZNF417	1.50314	4.6181e-05
ZNF714	1.66306	0.0036049
PM20D1	2.0766	0.00586291
SLC30A7	-1.70556	0.000606899
CTGF	-1.4124	0.00127859
NBPF12	1.40146	2.43405e-05
PYHIN1	2.5851	0.000479353
CTNNB1	-0.954109	0.00341114
C2orf15	-1.78908	0.00404513
CCNYL1	-1.92079	0.00148432
CTSH	-1.17979	0.00252174
CTSK	-1.55998	0.000313193
EFHB	4.66169	0.00233032
CCDC80	-1.43562	4.70584e-06
CTSO	-4.57697	2.55908e-15
CTSS	-1.66837	0.00315968
GLIPR2	-2.97772	0.000763621
NEK10	1.55049	0.00481847
SPICE1	1.68617	4.18671e-05
JAKMIP1	8.32245	6.827e-05
CREBRF	1.55619	0.000399219
ARSK	-3.77421	0.00321273
AMOTL1	0.993987	0.00242697
ZNF746	1.47548	0.000123003
RBM33	2.03526	2.12938e-09
CYP2D6	1.30547	0.000219533
CDCA2	2.17015	0.000164782
ERICH1	2.23314	7.02312e-05
CYP4B1	-2.06753	2.82816e-05
TTLL11	1.69181	0.00189472
C9orf84	-6.39632	2.69321e-07
ZNF782	1.49627	0.000339769
USP54	1.4992	0.00255057
CFAP58	2.15076	2.12118e-05
DAD1	-1.80423	0.00146561
SYNE3	1.66131	1.37739e-05
CLEC14A	-2.07022	5.17216e-07
ANKFN1	4.76033	0.00014837
ZNF676	1.48373	0.000369676
ACE	-1.71861	0.00303564
DDB2	1.56436	3.60518e-05
DDX1	-1.06369	0.00142318
DDX6	-1.20892	0.00123466
DDX10	1.18917	0.000762089
DDX11	2.46896	5.9957e-14
DHX15	0.898815	0.00609573
DECR1	-1.21042	0.000722968
GIMAP7	-1.62442	3.68067e-05
ZNF721	1.06158	0.00508646
DIAPH2	1.03931	0.00368254
DMBT1	1.71437	0.00076808
DMD	1.98626	1.22198e-08
DNM1	1.53734	0.00227249
DMPK	0.884088	0.00594839
DMWD	1.41073	0.000765463
DOCK2	2.38158	1.90848e-09
DOCK3	2.18584	0.00018409
DXO	1.04159	0.00355385
ABAT	1.09847	0.00426107
ATN1	1.24103	0.00448617
DSC1	-1.77278	0.0057727
ECM2	-1.26533	0.00205799
DUSP1	1.38854	0.00137155
AGTR2	-3.12893	0.00621358
APLNR	-2.58512	1.03599e-05
ABCA1	1.02824	0.00161088
S1PR1	-1.12422	0.00254112
EEF1A1	-1.38361	0.00263892
EFNA1	-1.19466	0.00329543
EGR1	2.38464	7.01434e-10
EGR2	3.30798	0.000179185
EGR3	1.93251	0.00548048
ZFC3H1	1.52504	0.000292793
EIF4A1	-1.41614	0.000122739
EIF4A2	-1.80481	3.36147e-07
EIF4G2	-1.25859	6.2718e-05
DZIP1L	2.11437	2.63449e-05
A2M	-1.54382	0.00213161
NBPF11	1.20707	0.000273319
TXLNA	1.3217	0.000203567
TCTEX1D1	-3.80559	0.000387788
ARL13B	-1.44147	0.00477484
MUC20	1.38493	0.000913368
CEP112	1.1597	0.0014846
FLCN	1.56738	9.74685e-06
EMP1	-2.21814	4.28257e-08
EMP2	-1.4598	0.000447225
EMP3	-1.64689	0.000747176
DENND6A	-1.32069	0.00129992
ENG	-1.77969	1.20947e-07
CMYA5	1.61797	2.36504e-07
CCDC171	1.6502	0.000317924
EPAS1	-1.14615	0.00237848
STOM	-1.81049	1.09328e-06
EPHB4	-1.09023	0.0034148
EPHX1	-0.928952	0.00602182
SLC36A1	1.87094	0.000440423
C6orf163	1.9217	0.000329118
EYA4	1.69057	0.00228164
ERCC5	1.26972	0.000150866
ERH	-2.5973	0.000606843
ERV3-1	-1.74171	0.00173925
ETFA	-1.20639	0.00130062
EVC	1.45162	1.15414e-05
F2R	-2.16105	1.57855e-06
F5	1.45161	0.000878294
ALDH1A1	-3.83613	6.00893e-16
F13A1	1.59257	0.0009336
FABP4	-2.08943	0.00343355
FABP5	-5.2171	2.44573e-33
FAH	1.20374	0.00222917
BPTF	1.44534	7.419e-06
FBLN1	-1.58977	0.000556184
ZNF485	2.12251	0.00503567
AK9	1.18187	0.00182061
ADGRF5	-0.885059	0.00429282
PI16	-1.62995	0.00554026
FDPS	-1.12986	0.00125476
ALDH9A1	-1.80989	3.77008e-05
GPC4	-2.6927	9.74492e-07
FGF2	-1.97497	0.000276868
FGF10	3.19058	0.00234245
COPZ1	-2.24553	1.91609e-06
RASA3	1.43502	0.000127476
CEP162	1.18801	0.00271877
ZNF507	1.17175	0.00194271
ANKRD26	1.84161	1.08136e-05
MLXIP	1.09811	0.00373571
CEP164	1.47431	0.000140936
ALDOB	-3.55623	0.00295253
RUFY3	1.13924	0.00527979
RAB18	-1.55286	0.000153594
NINL	1.83734	0.00151917
ACIN1	1.37437	0.000461016
CEP152	1.50925	0.00207465
FOXL1	2.21434	2.97038e-05
SPEN	1.07769	0.00370353
GOLGA8B	2.2093	9.27505e-10
GOLGA8A	2.2093	9.27505e-10
PALLD	1.31229	0.000950102
FOXC2	1.24809	0.00175359
KIF21B	1.89895	0.00340417
ERC1	1.57423	3.20338e-05
ZNF423	1.21498	0.00094514
ZC3H13	1.09835	0.00396291
ARHGAP26	1.48137	0.000117317
TTLL5	1.32435	0.000443075
SIPA1L3	1.26229	0.00187567
ZBTB43	1.73253	0.000269784
TNRC6B	0.928484	0.00471847
NFASC	1.62337	4.72506e-07
NPIPB4	1.80188	1.21212e-07
PHF8	1.13384	0.00230057
KDM6B	0.962587	0.00241655
SMC5	1.2668	8.5623e-05
MAPK8IP3	1.68995	2.01237e-07
GGA3	1.11014	0.00311961
SLC35D1	-1.30691	0.0056907
SEPT8	1.38699	0.00027178
ARL6IP1	-1.71118	4.77217e-06
FLT1	-1.59102	2.89511e-07
PRRC2C	1.22459	0.000863367
SYNE2	1.31808	0.00295222
EXOC6B	1.15004	0.00364841
KIAA0556	0.978636	0.00527428
OTUD3	1.82635	0.000842953
FMO2	-1.99711	1.22886e-05
CLEC16A	1.23136	0.00228074
FMO3	-1.78145	0.000277109
KIAA1107	1.45514	0.00169988
BTBD8	1.45514	0.00169988
IQCE	1.34152	0.00050742
SMG6	1.08164	0.0027937
ICOSLG	1.81941	3.63515e-05
SIN3B	1.13842	0.00098138
FMOD	-2.69878	9.95884e-07
ZCCHC11	1.389	0.000297953
RPGRIP1L	1.31053	0.00376933
SYNM	1.00099	0.00301215
SYNE1	1.75473	0.000180634
FNBP4	1.39132	0.00278999
PSD3	1.48765	0.000567597
CRTC1	1.383	0.000933098
SPECC1L	1.38932	2.07956e-05
NCSTN	-1.23979	0.000328954
SLC44A1	-1.31782	0.000415921
PHF3	1.01168	0.00401752
TRAM1	-1.43517	0.000640296
LEPROTL1	-1.88035	4.41745e-05
MACF1	1.06664	0.000699709
SPIDR	0.937254	0.00466204
KAT6B	1.35316	6.76006e-05
SRRM2	1.61267	1.98591e-06
FOS	4.1011	3.15723e-12
ADAT1	1.42981	0.000854429
FOSB	3.84711	0.00441001
PIGN	-1.16538	0.0034237
PADI4	4.06915	0.000933173
VSIG2	-2.06774	0.00353013
TMEM50A	-2.60686	0.00314653
ZMYND8	1.22828	0.00484425
SSBP2	-1.4025	0.00213975
GSPT2	-2.13296	0.00197383
EID1	-1.7686	1.12431e-05
ALOX5	2.70985	4.91748e-08
IFIT5	-1.39926	0.00103792
ZNF318	1.12168	0.00428667
SPDYA	-1.26542	0.00280765
ATP6V1C2	-1.44003	0.00477471
FRZB	-3.01588	3.22619e-07
FUCA2	-1.47313	0.00253512
STXBP4	1.41485	0.00478173
KDSR	-1.57393	0.00249851
PRR14L	1.36615	0.000201308
FYB	3.17445	4.30858e-07
ANKRD18A	4.42494	6.14167e-16
IFI6	-3.02081	2.05954e-07
UBN2	1.56347	5.4746e-05
EHBP1L1	1.27554	9.7152e-05
FAM26E	-2.85511	0.00105574
GABBR1	1.26816	0.000358793
COL24A1	2.42001	0.00305867
ST6GALNAC3	-1.42975	0.00370326
MFSD8	-1.58324	0.00181118
CXorf23	1.66675	0.000260824
GABRR2	2.69007	0.000341249
ARHGAP30	1.76043	0.00150031
SHPRH	1.21297	0.00321571
SHC2	1.42924	0.00561453
CIZ1	1.05996	0.00234776
QPCT	-4.07876	0.00083913
FBXL2	1.80523	0.00392474
NBPF14	1.31068	7.00862e-05
METTL7A	-2.16827	1.25413e-05
MOB4	-1.87796	0.000511473
FAM149A	-1.4883	0.00226616
MXRA5	-0.982676	0.00455826
GALNS	1.36135	0.000191335
CHRDL2	2.24108	0.00584814
NCR3	5.20354	1.77133e-05
ATL3	-1.76905	2.6348e-05
ZNF521	1.53746	0.000551443
NOL11	-1.33036	0.00486857
BOD1L1	1.02497	0.00180981
TAS2R43	-7.26022	0.000123624
TAS2R30	-2.67979	0.000604737
SAMHD1	-1.43639	0.000120504
SYF2	-1.5444	0.000194349
PNISR	2.34238	1.56093e-11
DNAH1	1.72364	3.08523e-06
MOXD1	-2.76394	0.00166631
FAM32A	-1.77604	0.000224422
OSBPL3	1.50752	0.00441985
SETBP1	1.31314	0.00379755
LRRTM2	-3.11855	0.000920316
CNTNAP2	-4.1572	0.000147568
CFAP61	1.8407	0.000348403
GGA1	1.04763	0.00585843
CCDC9	1.17175	0.00172926
TES	-1.59963	0.000537853
ZNF658	1.06557	0.00567408
SPATA31A7	1.95858	0.00463932
TMEM251	-1.49335	0.00586374
	1.42514	4.9865e-05
GAS8	1.42514	4.9865e-05
GCH1	-1.88041	0.000826303
KAT2A	1.43544	0.000320048
SLC17A5	-1.21945	0.0063141
TIMM10	-1.79921	0.00145844
SRPK3	1.36647	0.00223
OSTF1	-1.17113	0.0041386
GDF9	3.22741	0.00202508
GDI2	-1.28479	0.000300261
HAVCR1	5.013	3.82941e-06
SNORA67	-2.31159	0.000227947
SNORA65	-1.99871	0.00106641
SNORD62A	-1.5874	0.00361026
SNORD48	-7.90296	6.96972e-06
SNORD3B-1	0.87096	0.00622239
PABPC1	-0.99446	0.00530669
BEX3	-1.44636	0.000449916
GJA5	-1.92299	1.25279e-06
DIEXF	1.29784	0.00362702
TSPAN13	-2.87685	6.61485e-10
DKK2	-4.2896	0.00064317
CYTH4	2.93419	4.49754e-06
FILIP1	1.65501	2.0707e-07
TUBG2	1.23262	0.000525001
GPC3	-3.73471	8.1461e-07
NMRK2	0.916026	0.00485709
ERLEC1	-1.23614	0.00170081
TNRC6A	1.34554	0.00141765
PCDH11X	-2.57379	0.0010154
PCDH11Y	-2.57379	0.0010154
ZNF638	1.6157	3.32688e-06
CECR2	2.2205	6.21055e-08
GM2A	-1.3702	0.0013891
GMFB	-1.83697	0.000898259
GNG11	-3.43564	7.84341e-13
GNS	-1.73411	1.34318e-05
GOLGA1	1.26007	0.00029
GOLGA4	1.41958	7.95468e-06
GOLGB1	1.27746	0.000183869
H19	-1.14528	0.00533824
CCDC88B	1.6849	0.0050292
OLFML1	-2.43329	0.000206897
ADGRD1	1.24031	0.000874129
SLC46A3	-2.28314	0.00165775
C14orf80	-2.17418	0.000182116
	2.92518	0.00575853
FAM98B	-1.37517	0.00394558
CCDC57	2.03441	5.53871e-06
CDRT4	2.02292	0.00342593
PIGW	-2.14335	0.00424901
ZNF615	1.08793	0.00249322
NBPF15	1.81831	2.84466e-07
ZNF326	1.51763	1.66657e-05
C2orf61	-2.09438	5.27222e-05
RGPD4	0.94979	0.00369149
EPHA6	2.56708	0.00205588
RABL3	-2.13871	0.0035259
IGSF10	-2.35018	5.9244e-08
CCDC66	1.21399	0.000507803
TPRG1	3.18115	2.30456e-05
P2RY8	-2.69342	1.47245e-06
MRPS28	-2.63595	0.00014193
C11orf54	-1.22605	0.00294988
MRPS18B	-1.55988	3.3498e-05
RGCC	-2.12893	1.25556e-05
MRPL13	-2.22827	0.00122351
ATAD2	1.74026	2.66915e-05
FAM156A	1.29058	0.000429374
C1GALT1C1	-4.96252	0.000132827
MRPL22	-1.95451	0.00122513
LGALSL	-1.74541	0.00467353
CNIH4	-2.019	0.00309189
CTNNA3	1.84879	0.000772183
UHRF1	2.10239	0.000308659
CXCL2	2.31639	8.94908e-06
GSTM1	2.12852	0.00358839
GSTM5	-3.16522	8.35826e-06
GSTT1	-2.29651	0.000871823
GRHL1	4.17726	8.75486e-05
UBN1	1.0011	0.0024771
ST8SIA5	1.75292	0.0049784
HOOK2	1.82889	1.66561e-05
ALG6	-1.63	0.00533486
RPA4	3.10569	0.000165584
BAZ2B	1.59125	1.60731e-06
	1.59125	1.60731e-06
ANXA2	-2.7308	1.34113e-12
H3F3A	-1.90709	0.0061131
H3F3B	-1.56125	0.000223619
HBD	-1.2927	0.00454054
ANXA3	-1.44171	0.00223639
ANXA4	-1.59234	0.000151141
NCKAP1L	1.56845	0.000966004
EHD2	-1.31515	0.000665365
HLA-A	-1.40414	0.00015764
HLA-B	-2.05025	3.34988e-10
HLA-C	-1.37834	0.00110409
HLA-DMA	-1.45156	2.40249e-05
HLA-DMB	-2.61471	8.64245e-08
HLA-DPA1	-2.90989	2.23132e-15
HLA-DPB1	-1.45675	1.83802e-05
HLA-DQA2	-4.42301	5.6904e-17
HLA-DRA	-3.16291	2.95274e-13
HLA-DRB1	-2.56281	3.1715e-07
HLA-DRB4	-2.49246	0.00546824
	-2.49246	0.00546824
HLA-DRB5	-2.98061	1.97451e-05
AOAH	2.63881	0.00147759
HLA-E	-1.18883	0.000765234
HLA-G	-4.40014	0.0020558
HMGN2	-1.59966	9.87137e-05
NR4A1	1.87966	1.09818e-05
HNMT	-2.27526	0.00339801
HNRNPH2	-1.72051	0.000357008
SNORD8	-2.86003	0.00041445
ACACB	1.22673	0.00171182
HSBP1	-1.31466	0.00541489
HSD11B1	-2.37506	0.000752808
HSPA9	-0.885083	0.00501136
HSPE1	-1.7578	0.000996026
PPM1J	-0.961284	0.00448262
ST7-OT4	-6.89024	0.000489079
GPIHBP1	-2.6872	1.08424e-15
ICAM2	-2.4763	3.38073e-08
ST8SIA6	-2.67813	3.86251e-09
C1QTNF9	-3.50471	2.10569e-13
PRSS53	-1.64407	0.000523276
C1orf174	1.291	0.00168401
CCDC39	1.96664	1.75093e-05
ID3	-2.10061	1.29785e-06
PRSS42	1.9276	0.0032051
NRBP2	1.70879	1.35502e-05
ACER2	-1.95076	0.000544717
GOLGA6A	1.73367	0.00484898
FMN1	1.68986	0.00449465
IFI16	1.46533	0.00378495
IFI27	-4.5921	2.3238e-33
CCDC18	1.92951	1.05153e-05
IFIT2	-2.79751	0.00596166
IFIT1	-2.68699	2.96969e-05
IFIT3	-2.70933	0.000842489
KIAA1211L	-1.97122	0.000450113
IFNA4	8.35451	6.16472e-05
NCKAP5	1.77707	0.000103327
SLC10A6	-5.05074	0.000878464
IFNAR1	-1.20628	0.00474736
IFNGR1	-1.54003	3.69609e-06
IFRD1	1.60191	6.83071e-05
LRRTM3	-4.14997	0.00458013
IGF2	-2.04387	0.00026267
SKA2	-2.32066	9.41688e-05
NIPAL4	3.03179	0.000103304
CYR61	1.06703	0.00535675
BMP8A	2.37546	0.00536261
IL7R	3.51336	1.08889e-07
AQP1	-3.07219	3.09084e-14
IL9R	1.20344	0.000555509
IL13RA1	-1.62095	0.000306992
ACADSB	-1.54729	0.000447866
IDO1	-3.97046	2.29337e-09
INSR	1.05665	0.00346701
INSRR	1.88213	0.00555483
EIF3E	-1.41008	0.00273341
ITGAL	2.80746	1.28066e-06
ITGAM	2.39162	1.33474e-06
ITGB1	-1.10531	0.000851655
ITGB2	1.70051	0.000788105
ITPA	-2.24537	1.73738e-06
ITPR3	1.86409	2.68425e-05
JUNB	2.49563	8.82231e-06
ANOS1	-1.52827	0.000967413
CD82	-2.06104	3.87382e-06
AREG	2.90253	0.000246117
SFT2D2	-1.26267	0.00300399
ANKRD36	1.24809	0.000373171
SIMC1	1.38777	0.000486017
KCNJ2	1.20558	0.00295521
ZC3H6	0.950723	0.00588242
ARF3	-1.55021	0.00350418
PRSS45	2.34445	0.00542055
USP17L2	-1.87104	0.00082144
ARF4	-2.26115	2.00347e-06
RNF148	2.07579	0.00524442
MALAT1	2.26809	8.08936e-12
KDR	-1.44625	1.03546e-05
ACAT1	-1.02899	0.00481345
KIF5C	1.82112	0.00193802
KIR3DS1	4.7562	0.00611833
KIT	-2.20009	1.43218e-05
KLC1	1.03906	0.00448122
KRT14	8.11464	0.000100062
RHOA	-1.88157	1.04059e-05
KRTAP5-1	3.30126	1.95564e-08
C11orf96	2.60342	0.000802016
C1QTNF9B	-2.90543	3.20989e-05
SHISA6	2.3935	0.00104023
ZNF728	1.78453	0.00221778
ZNF761	1.35708	0.000699122
HRNR	1.40993	9.76862e-06
FLG2	-2.24971	0.00544119
LRRC14B	-1.15525	0.00431425
GTF2IRD2B	1.19952	0.00108227
SPATA31A6	2.75602	7.64704e-05
GDPGP1	-2.62057	0.00187957
OR7A10	4.94068	0.00354979
ZNF793	1.83917	0.000655748
LAMP2	-2.0804	9.89395e-07
STMN1	-2.58892	1.06625e-06
LBR	-2.49585	2.09574e-11
LEPR	-2.03513	5.35294e-07
LFNG	-1.93953	0.00149646
LGALS3	-2.52442	8.49914e-12
LGALS9	-1.60596	4.91552e-05
ARHGDIB	-2.52382	2.42987e-09
LHB	3.07974	5.78984e-05
LIFR	-1.64603	6.47066e-07
LIG1	1.38679	0.000287055
ARHGDIG	2.33746	2.45783e-05
LIPA	-4.10364	1.93852e-09
	2.37133	0.00185975
ZNF772	-1.80187	0.00118718
LMO7	1.71606	0.000123486
NBPF9	1.67285	3.44967e-06
RGPD1	1.00528	0.00107807
CCSER1	2.17	0.000266261
VLDLR-AS1	1.1757	0.00325994
FAM74A1	8.37562	8.85379e-06
FAM166A	-2.03622	0.000719752
OR2T5	3.09403	0.00137236
ZBTB34	1.35174	0.00466943
LRCH4	1.3425	0.000366746
LRP2	4.26298	6.53174e-06
C6orf201	-1.40205	0.0027857
ERVFRD-1	-3.95978	0.00538748
ARNTL	2.62982	1.61182e-05
LY6E	-2.0257	0.000773975
TM4SF1	-3.7588	9.75995e-24
EPCAM	-4.11783	2.5227e-05
MAF	1.77129	7.00471e-06
MAGOH	-1.48111	0.0041174
MAN2B1	-1.10746	0.00493619
MAPT	1.34851	2.98299e-05
TBC1D3B	2.1449	2.12999e-06
TBC1D3C	2.1449	2.12999e-06
CD46	-2.56537	1.43199e-14
MDH1	-1.90864	1.49178e-08
MEFV	2.55925	0.000446197
MEIS2	1.47909	0.0029428
MEST	1.95247	0.00370288
MET	-1.3084	0.000427042
MFAP4	-1.84484	0.00193174
MGP	-2.49272	8.91716e-07
MGST2	-1.59407	6.0093e-05
MKI67	1.26733	0.00519578
MME	-2.06616	1.58062e-09
MMP9	4.75198	8.71678e-06
MNT	1.43102	0.00306239
MOCS2	-1.57696	0.000194826
CD200	-1.58082	0.00541829
GOLGA8B	2.19927	2.19699e-09
GOLGA6L9	2.84132	6.91964e-18
NPIPB4	1.74535	4.4728e-07
NPIPB15	1.71905	5.06989e-05
RNASEK	-1.97444	0.0047814
PSG8	-5.92649	3.22622e-05
TMEM150C	-2.3084	9.32957e-05
TYW1B	2.10472	2.56388e-07
DTX2P1-UPK3BP1-PMS2P11	1.77144	3.96055e-07
SPDYE2	1.3818	0.00120836
ANKRD20A3	1.65711	0.000447933
ANKRD20A2	1.58343	0.000813076
SPDYE5	1.18754	0.00461305
MSR1	2.3603	0.000127792
MYO1F	2.31185	8.39168e-07
MUC6	-2.30876	8.08135e-05
MX1	-1.23284	0.00444011
MYH3	2.14916	1.03741e-05
MYL4	-2.58329	8.79639e-07
MYO5A	1.59015	2.58491e-05
MYO9B	1.18483	0.000474557
MYOC	-2.30367	0.0046943
NAIP	1.59915	3.02768e-06
NCF4	2.11359	3.8422e-05
NDUFS1	-1.19331	0.000375024
NDUFS4	-1.31149	0.000200486
NDUFV3	0.911622	0.0056538
SEPT2	-1.32244	0.000122999
NEDD8	-1.23673	0.0050233
NEFM	2.7587	0.000120061
SPIN2B	1.37134	0.0010006
GIMAP6	-1.64737	0.000250557
NFIL3	2.09655	0.00137086
NFKB1	-1.12705	0.00167483
ATP1B2	-1.77656	0.00134169
NKTR	1.71651	8.33764e-08
NOP2	1.32161	0.00272503
CNOT3	1.42663	9.11062e-06
NPAS2	1.52018	3.9067e-05
NPC1	-1.00459	0.00310816
NPM1	-1.2437	0.00331142
NRAS	-1.63456	0.0025436
NT5E	-1.53656	0.00170706
NTRK1	1.9621	0.00338725
NTRK2	-2.46312	6.1704e-07
NR4A2	2.25508	0.000129203
OAS2	-1.45546	0.000818407
OAT	-1.95323	0.000131628
ODF2	1.47755	5.74979e-05
OMD	-3.0819	7.66249e-05
OGN	-3.21842	2.95033e-07
OMG	-3.70059	0.00151678
SCAPER	1.46524	1.90723e-05
ORM1	4.5409	4.28368e-05
ALDH7A1	-1.96944	1.34216e-07
MINK1	0.986515	0.00251913
DUOX2	2.251	0.00290841
COL5A3	1.41768	0.00187874
PRDX1	-1.71493	0.00187997
ITSN2	1.42209	0.000738396
PAPPA	1.99796	0.000656251
HP1BP3	1.38617	4.74387e-05
F11R	-2.05039	2.05108e-06
C6orf48	-1.24563	0.00048125
ISOC1	-1.58816	0.000732938
MRPS18C	-3.29594	3.37145e-09
FCF1	-2.33241	6.48827e-06
PCM1	0.992827	0.00285319
SIDT2	0.991607	0.00423732
PCNA	-2.48146	0.00131369
IER3IP1	-1.77895	0.000237729
SAR1B	-1.16857	0.00243162
CEP83	1.6837	2.94327e-05
HSD17B12	-1.44477	0.000964034
PCNT	2.21472	1.04897e-11
HSD17B11	-1.41614	0.00091468
HERC5	-2.30712	0.00118592
PLCE1	1.32187	0.000829006
NIN	1.66813	2.80835e-06
VRK3	1.43924	5.16958e-05
CRIM1	-1.15343	0.00110951
DRICH1	2.14443	6.43206e-07
TMEM216	-5.73283	0.00161291
MRPL30	-1.8278	0.00410974
CDK17	-1.25989	0.000812335
PCDH12	-1.07409	0.00206474
PHF21A	1.38171	0.000152194
RSRC1	1.194	0.00307839
TAOK3	1.1266	0.00209439
PDE3A	0.948395	0.00617899
PDE3B	1.4608	0.000973693
NOL7	-1.20634	0.00367151
BIN2	2.13811	0.000411154
PCYOX1	-1.56603	0.000238514
HACD3	-2.47894	0.000383796
HIKESHI	-1.68232	0.004353
TRMT112	-1.99636	0.00134014
JKAMP	-1.6962	0.00495952
RAB14	-1.6948	0.000631836
PDGFRL	-2.50868	0.00389786
GDE1	-1.26772	0.00229958
AZIN1	-1.54029	8.57346e-05
PCF11	1.17937	0.000242953
SRRT	1.34266	0.000114225
PDHB	-1.7591	1.18299e-05
LUC7L2	1.16097	0.00167493
DHRS7	-1.40696	0.00295307
MRPS23	-1.33071	0.00377023
PTRH2	-1.25239	0.00501193
CHMP3	-1.29979	0.00100624
ENPP2	-2.54365	2.34965e-10
EMCN	-2.50977	6.59634e-07
SLC26A4	-2.20645	0.000282493
UIMC1	1.04434	0.0025996
DNAJB11	-1.73214	5.40295e-06
CMPK1	-1.33944	0.0017025
PDZK1	-1.87619	0.00121948
LUC7L3	2.03643	9.68279e-06
RTEL1	1.61855	4.13353e-05
CDK12	1.36961	2.31316e-05
RAB8B	-1.5297	0.00370684
PEX7	-1.61086	0.000775378
PFDN1	-1.32574	0.00502583
PFKFB2	1.27945	0.0040478
PFKFB3	1.47286	0.000514156
CDK14	1.09016	0.00185683
ATP6V1A	-1.92995	9.98077e-06
PGK1	-1.71801	1.17508e-05
SERPINI1	-2.71303	2.65008e-05
ATP6V1E1	-1.62008	0.00309784
PIK3CD	1.51835	0.000556007
PIN4	-1.61604	0.00536526
PLAU	-1.54169	0.00589735
PLCB2	1.62036	0.00154721
PLCB3	1.20866	0.000333578
TM6SF1	-2.36564	3.81744e-07
NUP54	-1.38148	0.0032092
PLEK	1.83738	0.00387566
PLIN1	4.24149	0.000190099
PLRG1	-2.01766	3.50996e-06
PLS3	-2.39272	1.6621e-07
PLTP	-1.22607	0.00150616
TSPEAR	5.55493	7.8763e-08
PNN	1.74932	2.59808e-07
CYCS	-1.27109	0.000688102
SNTG2	5.00302	4.33182e-05
POLB	-1.68359	0.0024147
POLE	1.24441	0.00120452
	-3.03904	6.77477e-05
POLR2G	-1.84382	0.00545108
POLR2H	-1.84756	0.00103125
SLC38A2	-1.67039	8.36466e-07
ATAD2B	1.52371	3.79686e-05
SPIN2A	1.46008	0.000179342
ZFAND6	-1.35896	0.00536306
PLEKHA5	1.43598	0.000340366
DGCR8	1.23341	0.0010399
TMCO1	-2.11253	1.4406e-08
RBM47	2.68664	0.00527798
APBB1IP	2.77007	0.000373999
CCDC93	1.46191	0.000760829
ROBO4	-1.12493	0.00206836
DDIT4	-1.92538	1.02323e-05
TOMM7	-1.35867	0.00411874
UGT1A10	5.37784	0.00186074
ATRX	0.88714	0.00437654
POU5F1	1.70762	0.000249406
ARL15	-2.47274	0.000133103
PPA1	-3.41911	1.15627e-13
LRRN3	-3.29795	0.000314874
MANSC1	-1.83293	0.00499028
MPHOSPH8	1.40088	0.000678867
LEPROT	-4.13212	1.61277e-05
TRIM44	1.82578	9.78146e-07
HYDIN	1.92931	7.28823e-06
PPP1R12C	1.16407	0.00466558
PPIA	-2.90947	1.05791e-07
PPIB	-1.59231	2.31282e-06
PPIC	-2.08283	7.2985e-05
CNNM2	1.56599	0.000473407
AHI1	2.13613	9.42872e-10
NDE1	1.07802	0.00457971
ASPN	-2.30514	8.88904e-06
GON4L	1.25051	0.000173648
CNTLN	1.49893	5.38506e-05
DCAF16	-2.54438	0.000391591
CWC25	1.24031	0.000573734
ELOVL2	-2.96359	0.00109229
TTC19	-0.955016	0.00496841
LPCAT2	-1.52194	0.00301124
UCKL1	1.91233	2.87877e-06
CPSF3L	1.1043	0.00216976
C1orf123	-1.57852	0.00248798
PPP1CB	-1.14221	0.00605102
FAM118A	1.30715	0.00162921
STX17	1.23157	0.000922991
C14orf119	-1.76991	0.000429014
PHIP	1.11969	0.00168376
NOL8	1.1657	0.00274786
CCDC40	2.23377	5.14129e-08
ZWILCH	-2.2782	0.000926437
ENOX1	2.12911	0.000487789
ARGLU1	1.93061	2.97462e-08
CCDC186	1.23712	0.00123427
SLC38A4	-7.1059	0.000221227
GPATCH2	1.76872	0.000662601
ANO1	1.42854	2.52583e-05
WDR60	1.4079	7.75045e-05
PRPF38B	1.24656	0.000157961
RBM28	1.51316	0.00357784
LARP1B	1.3207	0.000159564
ANKZF1	1.26094	0.000852692
ELP3	-1.13809	0.00272096
UBR7	-1.23518	0.000196433
PPP2CA	-1.50595	0.000223957
TMEM33	-2.59834	7.27139e-06
MRPS18A	-2.18369	0.000120202
SEC61A2	-2.04864	0.00191209
ZNF532	0.965163	0.00240176
SETD5	1.20897	0.000298248
ATAD3A	1.30988	0.0002846
LRRC1	1.51474	0.00134267
PANK4	1.34787	0.000117933
MOB1A	-1.6621	0.00068522
SLC47A1	2.04711	0.00531955
TYW1	1.26978	0.000803119
PSPC1	1.73231	1.73292e-07
ATXN7L3B	-2.68439	4.56229e-05
GIMAP4	-2.32671	4.14934e-08
DRAM1	-3.67174	7.9456e-05
C19orf66	1.51064	0.000360763
PPP3R1	-1.60906	0.00164724
GIMAP5	-1.20194	0.00251565
PLCXD1	1.23298	0.00149877
TMEM63B	1.15529	0.000621567
PPP6C	-1.18246	0.00571129
PPT1	-1.72062	0.000119594
AVPR2	-1.57089	0.00272089
NCBP3	1.25715	0.0020169
PRCP	-2.51791	1.59976e-06
PARL	-1.27471	0.00350515
SRGN	-1.91748	2.94297e-07
MAML3	1.21933	0.00110539
PRH1	2.15906	2.60343e-06
PRH2	2.19834	1.57217e-05
SOX6	2.08904	9.06694e-06
PLXNA3	1.27739	0.00141306
KIF27	1.63903	0.00089066
BMP2K	1.13947	0.00429239
ZCCHC8	1.1428	0.00291523
RNPC3	1.90086	0.000533956
KIF21A	2.05339	2.96835e-06
PPP1R9A	1.55983	0.000247847
TRMT1	1.50995	9.45686e-05
ZNF407	1.08532	0.0019051
PRKAA2	0.999417	0.00592244
KRBOX4	1.55292	1.42742e-05
BCAS4	-1.80438	9.57576e-05
DDX27	1.252	0.000467961
SLC30A6	-1.79716	0.000414714
IWS1	1.03464	0.00412752
SCYL2	-1.27162	0.000608865
FRMD4A	1.09038	0.00155425
LUC7L	1.90674	6.50777e-08
NDC1	-1.77088	0.00346039
CCAR1	1.32501	5.00688e-05
TMEM30A	-2.13795	9.13529e-07
CDK5RAP2	1.28411	5.2388e-05
	1.73319	4.61382e-05
CFAP44	1.73319	4.61382e-05
TXLNG	1.51692	0.00048662
LMBRD1	-1.39696	0.000172987
BDP1	1.88171	6.75746e-09
PRKCH	-1.23839	0.00246969
CENPJ	1.54223	1.37856e-05
KIZ	1.46378	0.00203639
TMEM165	-1.48783	0.00466065
ACTR10	-2.00181	0.00071061
GSDMB	2.25978	0.000307972
PRKCZ	1.59947	0.00154666
MYDGF	-1.44183	0.00489976
MAPK13	2.77817	0.00411508
PCDHGB2	0.983819	0.00500728
PCDHGA3	1.21144	0.000741569
PCDHB2	1.07976	0.00524595
TEX12	2.2364	0.00246556
LMOD3	1.02535	0.00296552
PRNP	-1.36932	0.000100592
KIAA1217	0.915131	0.00538451
YLPM1	1.35264	1.74316e-05
PROS1	-1.51545	0.00153948
PARD3	1.22651	0.000382286
PRPS1	-2.12449	1.42075e-06
PPAN	1.52032	0.000552733
PRPSAP2	2.38723	1.46608e-11
DIABLO	-1.3947	0.000370714
PSEN1	-1.11242	0.00253893
B2M	-4.08069	9.2536e-29
PSMA1	-1.17863	0.00230641
PSMA2	-1.72031	8.01172e-05
PSMA3	-2.43845	1.58516e-05
PSMA4	-1.72278	0.000625624
GRIPAP1	1.09792	0.00197142
TM9SF3	-1.59213	1.51199e-05
PSMB1	-1.47952	0.000134655
C8orf4	2.02351	0.000234703
PSMB2	-1.57199	0.00258082
NDUFA4L2	-2.13934	8.53023e-06
PSMB4	-1.14307	0.00568725
SEMA3G	-2.53107	1.14561e-08
ENY2	-1.49534	0.000609804
OLFML3	-3.52676	1.85075e-09
MRPS22	-1.16643	0.00355151
EMSY	1.20268	0.00292294
SMYD2	1.07503	0.00606085
PSMB8	-2.12238	2.85548e-08
FAM20C	1.73428	0.00230497
STOX2	1.58064	0.00116299
PRDM8	3.03891	0.000126823
PSMB9	-1.51109	0.00144928
ADAMTS9	2.19265	9.10308e-06
CCNL1	1.08808	0.00178805
PSMC6	-1.59819	7.71707e-05
PSMD1	-0.989587	0.00571233
CYSLTR2	-1.7168	0.000140736
CAMK1D	2.22307	9.37865e-05
MRPL47	-1.60003	0.00132825
RGL3	2.11039	1.85272e-05
RTN4	-0.953076	0.00547143
RALGAPA2	1.01111	0.00424156
KIAA1147	1.16843	0.00286867
PSME1	-1.0741	0.0043095
PSME2	-1.33785	0.00153229
CEMIP	-1.24251	0.00314877
TTC7A	1.67586	9.082e-06
ZNF608	1.77979	0.000118863
SERINC1	-2.53945	3.22433e-09
KIAA1328	1.21286	0.00393428
ALPK3	1.10011	0.00280105
TAOK1	0.969897	0.00221086
LRRC7	5.35801	1.07134e-07
CEP126	1.40926	0.00288742
PTMA	-1.93373	0.000139116
CCDC191	2.03432	8.31848e-07
UNC79	1.85488	0.00158307
ARHGAP21	1.00649	0.00324947
PDZD4	2.36551	0.000119545
WDR48	-1.22744	0.0024555
ISLR2	-2.72688	0.00174599
TSHZ3	1.33796	0.00574591
EP400	1.31551	7.31887e-05
CCDC146	1.97062	1.35959e-05
PTN	-3.20597	1.68319e-09
MYH7B	1.85445	7.00336e-06
	1.78211	3.90739e-06
UVSSA	1.49813	0.000198358
PHRF1	1.20781	0.000263871
RNF213	0.921817	0.00320725
DDX55	1.27848	0.000861956
	2.44029	2.81298e-10
SHTN1	2.44029	2.81298e-10
GPR107	-1.06479	0.00630779
ANKRD36B	1.34988	0.000152716
PTPN6	2.13371	2.64412e-06
PTPRB	-1.20859	0.00260278
PTPRC	1.66964	1.36593e-05
PTPRE	1.49925	5.75941e-05
PTPRF	2.6	0.00052986
PTPRH	2.77738	0.000665003
JAM2	-1.85702	0.000343935
ZNF462	1.80694	1.40174e-05
ARHGAP22	1.62376	0.00529746
OSTC	-2.3065	2.98409e-06
SELENOK	-2.50987	0.000285714
RBM25	1.59419	0.000628034
RAB1A	-1.6735	6.78285e-05
RAB2A	-1.40957	0.000627205
RAB6A	-1.42102	9.25878e-05
RAC1	-2.02991	0.00159131
RAD52	1.87385	0.000258715
ACTA2	-1.56049	2.6525e-05
RAP1B	-1.88134	5.80929e-05
ARID4A	1.04242	0.00238832
BCKDHA	-1.12028	0.00611559
RBBP6	1.27516	9.75276e-05
RBM4	1.52924	5.12987e-06
RBMS2	-1.06161	0.0048603
RBP1	-2.93192	8.17328e-06
RECQL	-1.25246	0.00225266
REV3L	0.978513	0.00264068
	-2.34499	1.26997e-09
RNASE1	-4.52592	2.44477e-25
EXOC4	1.3251	0.000314214
BRD2	0.854588	0.00541623
RNF5	-1.04746	0.00335431
ELOVL5	-1.4653	0.000208034
GUF1	-1.17853	0.00594734
ZFAND3	1.28917	0.00328966
ROBO2	-5.23723	1.46111e-05
RPA2	-2.1321	0.00013685
RPE	-1.84229	0.000158801
NPIPB5	1.78889	4.27773e-07
NPIPB13	1.78889	4.27773e-07
RPL9	-1.6048	2.45932e-05
RPL21	-1.38333	0.0015227
RPL22	-1.21321	0.00553613
RPL30	-1.96981	0.000261117
RPL34	-2.67928	1.36883e-08
RPL35A	-1.31885	0.00338245
RPL36AL	-1.70318	0.000831705
RPL37	-1.93671	9.45115e-05
RPL37A	-1.23198	0.00478692
RPL38	-1.37725	0.00359918
RPS3A	-1.57186	0.000585315
SCARNA9	-4.3637	5.7099e-14
SNORA27	-1.84268	0.000492551
SNORA52	-2.61669	8.28025e-05
RPS13	-1.5845	0.00034463
RPS15A	-1.30554	0.000420685
RPS18	-1.09496	0.00506592
RPS23	-1.98055	1.62693e-05
RPS28	-3.46475	2.42092e-13
RPS29	-1.36894	0.000898255
RRAD	1.30011	0.00630268
RRBP1	1.49378	0.00587966
RYK	-1.19659	0.00289074
S100A4	-1.76628	4.72898e-05
S100A11	-3.01724	6.6516e-07
SAA1	4.26758	0.000335631
SAFB	1.52039	1.53197e-06
MSMO1	-2.1193	0.00340956
ATXN2	1.32039	0.00126211
ATXN7	1.21866	0.000456486
SCN2A	3.2768	0.000122141
SCN4A	2.96343	4.04144e-06
SCN7A	-2.05279	1.24015e-09
CCL11	-4.52172	9.25506e-12
BICD1	2.17995	4.97603e-07
SDC2	-1.66303	0.00434309
SDCBP	-2.07468	7.78236e-08
MRPL17	-3.01631	0.000506016
SDHC	-1.31627	0.000320215
SDHD	-0.998757	0.00482094
TNN	-5.36942	1.05339e-05
CIDEC	4.7772	0.00327871
PRDM16	1.67917	0.000372223
PRDM15	1.5353	0.000563801
BLK	5.81455	0.000208575
SEL1L	-1.45126	0.0004082
MYO1G	2.49193	0.00136246
RBM26	1.34341	0.000148427
RRAGC	-1.74328	0.000380041
ADGRL4	-2.41293	2.37706e-09
ZNF674	1.54173	0.000183355
SELENOP	-2.41146	4.46653e-08
ECSCR	-1.69615	8.61514e-06
BLMH	-1.60716	0.000689554
SFPQ	1.6567	2.21883e-06
SEMA4A	1.92874	0.00154072
GOLGA6L5P	3.27097	8.89697e-16
SRSF1	1.42256	0.000261161
NPIPA3	1.54387	5.76281e-05
	1.54387	5.76281e-05
NPIPA5	1.54387	5.76281e-05
	1.44743	9.80451e-05
NPIPA2	1.44743	9.80451e-05
NPIPA5	1.44743	9.80451e-05
FAM196A	-3.29545	0.00303386
SOX17	-1.5691	0.000555502
SFSWAP	1.63134	1.28156e-06
NFKBIZ	1.93659	5.52472e-05
ARHGAP9	2.08597	0.000888494
GOLGA8N	2.6572	1.10259e-17
GOLGA6L4	2.49453	7.07282e-10
ATG3	-1.17303	0.00407004
INF2	0.94366	0.00251434
ACTR6	-2.87754	0.00275861
NOM1	1.42467	0.0021331
SH3BGRL	-2.1661	0.000328108
NDST4	-7.53069	3.15303e-05
TSPY2	2.09479	0.000151587
GOLGA6L10	2.99159	3.71652e-20
SPATA31A1	2.87102	8.08767e-05
COPS7B	1.28932	0.00448917
MFSD1	-1.30429	0.00313819
CCDC136	1.41262	0.000344139
GAREM1	1.18288	0.00345373
CCDC14	1.39123	0.00468813
PCED1A	1.27018	0.00225041
RBM15	1.09562	0.00236882
EPS8L2	3.20626	0.00120467
AIDA	-1.8286	0.00112246
BMP1	1.34758	0.000695541
CASD1	-1.21484	0.00203848
MRPS5	1.30937	0.00635138
SKP1	-1.38371	0.00193945
CFLAR-AS1	2.02707	1.33312e-06
VPS33A	-1.08933	0.00467605
TMEM135	-1.44485	4.76987e-05
KRI1	1.7963	0.000269082
UPF3B	1.55989	1.20983e-05
UPF3A	1.91282	7.72584e-09
RSRC2	1.57772	3.81551e-05
ANKRD33B	2.41148	0.00312266
PCDH15	2.44563	0.0038672
SNORA48	-2.42262	1.66441e-07
GOLGA8J	1.93158	2.12895e-07
FAM74A6	8.02552	8.49847e-05
FAM74A4	8.02552	8.49847e-05
GOLGA8K	1.83256	2.51919e-05
SRGAP2C	0.960359	0.00497255
RGPD3	1.02469	0.00164677
GOLGA8M	2.01425	4.42102e-09
SLC7A2	1.38741	0.00180916
SNORA5A	-3.03006	9.21899e-05
SNORA8	-2.28067	0.00222468
SNHG20	-3.29994	0.000255534
SLC14A1	-2.54832	1.98074e-07
SNAI2	-1.80163	0.00219808
SMARCA4	1.03717	0.00294714
BRD9	1.54082	1.44141e-05
CAPRIN2	1.10397	0.00288405
DDRGK1	1.32237	0.00110226
BMX	-1.50422	0.00295384
POLR3D	1.25404	0.00537854
SNRNP70	1.22492	0.00226662
SNRPB	-1.5572	0.0049789
SNRPB2	-2.37689	6.2482e-05
BNIP2	-1.08127	0.00230253
SNRPC	-1.9522	0.000322507
SNRPD1	-1.39281	0.00216938
SNRPD3	-2.21012	7.17972e-05
SNRPF	-3.37924	6.79968e-05
SNRPG	-1.87165	0.00179572
SOAT1	-1.37352	0.000981498
SOD1	-1.71459	0.00428609
SORL1	1.81981	0.000308448
DST	1.60479	8.76561e-06
UAP1	1.26013	0.0055733
SPARC	-2.64242	5.21279e-17
SPTA1	-2.35335	2.13812e-05
SRP9	-2.33076	0.000255515
SRP14	-1.96836	9.68997e-06
ZFP36L1	-1.06464	0.00626897
SCARNA21	-4.37169	4.87256e-05
SCARNA2	-3.49714	8.98136e-25
	-3.49714	8.98136e-25
SCARNA7	-3.46629	9.00138e-28
SCARNA13	-1.59552	7.01463e-05
SNHG22	-1.88919	7.95273e-07
SCARNA6	-2.52917	2.42163e-07
SCARNA1	-3.26102	4.59003e-09
SCARNA5	-3.07296	1.19205e-14
SCARNA12	-1.97492	1.3865e-05
SCARNA16	-3.85827	9.25871e-05
SNORA7B	-2.81184	9.97727e-10
SNORA12	-2.126	1.07084e-06
SNORA18	-5.16254	3.97241e-05
SNORA20	-2.57759	2.91975e-06
SNORA22	-3.36884	1.26186e-06
SNORA2C	-4.64584	3.51705e-06
SNORA37	-2.99778	0.00183535
SNORA17B	-5.04892	5.79117e-10
SNORA3B	-2.36858	0.000722877
SNORA46	-5.31537	0.000168203
SNORA49	-2.05433	2.95994e-07
SNORA53	-3.25444	1.60993e-09
SNORA74B	-2.12238	0.00324687
SNORA81	-4.04045	6.50145e-18
HSPA13	-2.38383	0.00168479
STK4	1.30159	0.00281731
STX4	1.03248	0.00374192
BST2	-2.18926	0.000137783
VAMP7	-1.89426	0.000356762
TAF1	1.47543	2.41591e-06
TAF13	-1.74686	0.00302368
TAP1	-1.06365	0.00058615
TAP2	-1.06827	0.00108575
TBP	1.19113	0.00159133
SNORD9	-2.7299	3.4889e-05
SNORD13	-2.34987	2.18827e-05
SCARNA10	-3.91397	1.44806e-34
SNORD86	1.10561	0.00426943
SNORD97	-3.49858	5.23502e-22
SNORD94	-1.71043	0.00163344
PPAN-P2RY11	1.47888	0.000645622
TCF4	-1.01123	0.00256117
TCN2	-1.12972	0.00214026
TCP1	-1.21431	0.00133388
DYNLT3	-2.97677	0.0015904
TEC	2.64956	0.00277979
TMBIM6	-2.14594	3.1447e-05
TFPI	-1.65665	0.000345642
THBS1	2.11326	0.00011086
THBS2	1.41869	0.00454497
THBS4	-1.05328	0.00195135
THOP1	1.42377	0.000289896
THRB	1.32669	0.00120988
KLF10	-1.32861	0.00152707
TIE1	-1.32749	0.00010573
TIMP2	-1.38071	0.000443377
TIMP4	-2.28314	1.22312e-06
TLE2	1.08262	0.00601969
TLR3	-2.79013	2.08115e-05
TLR4	-1.49736	0.00025828
SERPING1	-2.20171	0.00054444
TSPAN7	-2.78373	9.41059e-10
TSPAN4	-1.7939	8.59411e-05
TMPO	-1.89618	4.2197e-07
TMSB4X	-2.94107	2.30624e-09
CLEC3B	-2.90224	3.91033e-12
TNFAIP3	1.58052	0.000772283
TNNT1	2.48633	9.62419e-05
TNNT3	2.33272	1.79066e-12
NR2C1	1.18689	0.0018601
TRIO	0.985545	0.00598206
TRPM2	1.77534	0.00598465
TRPS1	1.52378	7.05084e-06
INS-IGF2	-1.86579	0.00128397
TSG101	-1.27142	0.00581759
TSPY1	3.07027	3.34965e-08
FAM156B	1.29134	0.000690842
TUBB2A	-1.36031	0.0055647
GOLGA8Q	2.55302	1.85514e-16
GOLGA8O	2.55302	1.85514e-16
ANXA8L1	2.79597	0.00453993
TSPY3	2.47354	5.47853e-08
TSPY4	2.77787	1.72968e-06
TSPY9P	2.77787	1.72968e-06
TSPY8	2.0666	4.42097e-05
GOLGA8H	1.39396	0.000416964
CDK11A	1.45644	0.000952297
EIF3CL	1.20591	0.000209534
ANKRD20A4	1.46039	0.00108732
NPIPB11	1.19977	0.000363007
C6	1.04791	0.00475783
TXN	-2.73981	3.19422e-07
RGPD2	1.10673	0.000343838
TBC1D3H	2.02326	1.64143e-05
MORN2	2.19996	0.00210559
C7	-2.5107	4.07388e-06
ZNF814	1.08408	0.00189322
U2AF1	-1.16908	0.000524395
	1.24964	0.000332669
LINC01347	1.24964	0.000332669
UBE2D3	-1.6584	3.61345e-05
SUMO1	-2.87187	0.000111448
UTRN	1.15092	0.000179884
VAV1	2.51543	0.00065211
VEGFA	1.0482	0.0014236
VEGFC	-1.59959	0.00557835
WARS	-1.45072	1.37545e-05
WAS	2.53893	0.00137659
CLIP2	1.19783	0.00213125
WNT9A	2.83603	0.00183255
XRCC5	-1.40337	3.951e-05
YES1	-1.99271	5.19002e-09
YWHAB	-2.31889	6.95963e-07
ZNF26	1.16353	0.00416445
ZKSCAN1	1.5837	0.000144796
CA4	-3.08938	7.40808e-06
ZNF70	1.39817	0.00179339
ZNF84	1.62843	1.04123e-05
ZNF221	1.20169	0.00127899
ZNF91	1.97069	8.8306e-09
CA8	-2.35826	4.79576e-05
ZNF124	-1.37006	0.0053368
ZNF135	1.67053	0.000107111
ZNF140	-1.52549	0.00550417
ZBTB16	1.15029	0.000371665
ZBTB17	1.24709	0.00131797
ZSCAN26	1.24633	0.00326728
ZSCAN9	1.77311	0.000110797
CACNA1C	1.1545	0.00588953
ZNF224	1.13134	0.00254178
ZNF226	1.49378	0.00164414
PRDM2	1.24701	0.000150185
SNORD3C	-2.49278	1.0871e-09
SNORD3D	1.003	0.0019038
ALMS1	1.34376	1.90418e-05
TUBA1A	-1.4172	0.00015323
PAX8	-2.91241	0.000197472
MALL	-1.50568	0.00264834
COLEC11	-1.79631	0.000362579
C7orf25	-1.43054	0.000303396
ZNF655	1.45237	0.000221738
ALG8	-1.66798	0.00414198
NOL12	1.12632	0.00538337
ZNF576	2.5487	1.76614e-10
DDX39B	1.1684	0.00200326
B3GNT4	-1.82699	0.00227417
PAGR1	1.10722	0.00296204
CDC73	1.17417	0.000231468
ADIPOR2	-1.6229	0.00145359
NDNF	-2.3118	5.23172e-08
C1orf54	-2.15817	0.00210933
FAM184A	1.64483	0.00437531
ZCCHC6	1.18269	0.000868334
ZC2HC1C	1.88966	0.0015306
LRRK1	1.59899	0.000203704
PRKRIP1	1.29349	0.00501923
BBS10	-1.90783	0.00496727
MAFK	1.82753	0.000282457
ZNF750	-2.21955	2.66469e-06
ZFHX4	3.06734	2.02782e-07
CCDC82	1.43588	5.63275e-05
HPS6	-1.2984	0.00624542
SLTM	1.51817	2.64719e-06
MMRN2	-1.33395	5.48432e-05
EHMT1	1.34235	2.72399e-05
NIPAL2	-1.6928	0.00305309
ZNF552	1.60769	0.000240603
ZDHHC11	2.5971	2.12235e-05
CSPP1	1.39616	4.59638e-05
SNX22	-1.50377	6.61431e-05
ZC3H14	0.907073	0.00551098
CYBRD1	-1.76891	0.000619442
CNTNAP3	1.09935	0.00525694
POF1B	3.11864	0.0025447
SVEP1	-1.65943	1.68617e-06
CALD1	1.56745	5.246e-06
DOCK5	1.44613	1.03742e-05
FAM192A	1.3782	0.000339607
PHC3	1.0357	0.00199507
FAM188A	-1.49244	0.000408517
CSRNP3	1.69305	0.00605005
CCDC15	2.17903	5.91424e-06
ZNF606	1.71781	0.000717079
CALM1	-0.914652	0.00617184
NR4A3	2.24134	0.000191364
ZC3H12A	1.85207	0.00554823
CENPT	1.03333	0.00488201
PGGHG	2.06453	3.64844e-05
CEP290	1.48562	0.000126106
TTI2	-1.27266	0.00284006
CHD9	1.23583	9.03413e-05
CEP63	0.999227	0.003879
CDK5RAP3	1.26882	0.000100544
TRABD	1.48994	0.000805898
LRRC27	1.32248	0.00356895
ULBP2	-2.09823	0.00138507
WDR82	-1.48072	0.000346337
PABPC1L	1.61182	0.00305463
WDR61	-1.8952	0.000438254
ADAM12	2.97082	5.79646e-05
CALM3	-2.58256	5.28944e-10
CALM1	-2.58256	5.28944e-10
MFAP5	-3.11618	4.64527e-06
ITIH5	-1.48316	1.48018e-05
ASXL3	2.33561	0.000213769
DDHD1	1.17354	0.0040456
COLEC12	-1.27719	0.0012915
DPF3	1.6563	5.33987e-06
ANP32A	-0.98818	0.00461329
CALU	-1.31918	0.000733565
PTDSS2	1.08291	0.00620121
TDRD3	1.53983	0.00235521
FAM49A	-1.39487	0.00574353
YIPF5	-1.98793	0.000735577
VWA9	-1.59566	0.00123141
TSPAN14	-1.37507	0.000275764
CCNL2	1.22099	0.000295328
DOCK8	1.39021	9.4904e-05
RNF170	-1.67497	0.000473211
SLCO5A1	1.92609	0.000500015
TMEM14B	-1.20862	0.00499539
LAS1L	1.45674	0.000242545
HYI	1.2452	0.00331013
SYMPK	1.30174	0.000148777
CANX	-1.39272	0.000407585
AKAP17A	1.9937	3.28701e-06
ZRSR2	1.52076	2.04065e-05
SMC1A	1.09403	0.00119988
CAPN3	1.60277	0.000296556
CAPZA2	-1.61771	6.15509e-05
PICALM	-1.5098	4.76101e-06
FZD4	-1.71102	1.08504e-05
FZD6	-1.73923	2.04751e-06
HIST2H2AC	-1.45917	0.000783568
ARHGAP24	1.90707	5.52329e-07
HIST1H4K	-1.67435	0.00243231
HIST1H4J	-1.60982	0.00440747
DYNLRB1	-1.21592	0.00575273
CRISPLD1	-2.45713	0.00343589
TRAPPC9	1.34915	0.00111141
ATG10	-1.86276	6.24187e-06
RBM4B	1.74583	1.68257e-05
MAD1L1	1.54056	2.68731e-05
ATAD3B	1.66472	2.21349e-07
KCTD10	-1.36504	0.0017118
CTTNBP2	2.34485	4.40928e-06
EMILIN2	1.44211	0.000498763
MAGT1	-1.62723	6.348e-06
TAGLN2	-1.3318	0.000241359
ARMC2	1.82534	5.86123e-07
NSRP1	1.1532	0.00504998
PRAM1	2.07558	0.00330446
EEA1	1.29006	9.05823e-05
FAM175A	-2.91226	1.15828e-07
ARID5B	1.98641	5.03889e-07
GTF2IRD2	1.08364	0.00434026
C19orf44	1.2379	0.00425182
CHD6	0.942069	0.00278515
ZCCHC7	1.47977	2.03738e-05
ANKRD20A1	1.657	0.000289986
NBPF3	1.63678	9.00344e-05
TCHP	1.5053	1.18866e-05
LZIC	-1.68162	0.0029259
RECK	-1.43531	0.00133585
NCK2	1.09479	0.00472131
C2orf40	-4.59843	0.000203869
CARD11	3.36913	1.15459e-06
MAML2	1.53001	0.000467268
DOT1L	1.48316	3.23486e-05
BRSK1	1.34102	0.00603606
ZNF333	1.06385	0.0047995
ZMAT1	1.94972	2.62036e-07
SLX4	1.0798	0.00553517
FAM120B	1.19963	0.00041663
ZNF527	1.42535	0.00350981
MAK16	-1.67791	7.41653e-05
TPST1	-2.04687	2.11943e-05
ZBTB37	1.63332	0.00136965
ZNF594	1.81778	3.02347e-06
FNDC1	-1.78538	0.000660361
GLIS2	1.46539	0.0049144
MS4A14	3.07371	2.71242e-05
MYO18B	1.07333	0.00160811
COX4I2	-1.23536	0.00147598
	1.88724	3.65764e-05
ZNF577	1.88724	3.65764e-05
PERM1	-0.966511	0.00489999
CILP	-1.49387	0.00411555
PHF5A	-4.02974	0.00125389
TRIM52	1.92979	6.70124e-06
ADGRG7	12.5789	9.07628e-17
ZNF514	1.4164	0.00389348
	-2.64427	7.48076e-16
RGS5	-2.64427	7.48076e-16
ZNF587	1.47314	6.67836e-06
CCDC183	1.11145	0.00179209
SNHG7	-2.70763	1.26268e-08
PHYKPL	1.03696	0.00582367
TMEM241	-2.29247	0.00114847
	-1.67581	2.2416e-07
PIK3R3	-1.67581	2.2416e-07
ITGA8	-1.53725	0.000372049
IKBKG	1.17946	0.000839518
IFITM1	-2.67764	6.33022e-08
HAT1	-1.57329	0.000627922
HIST1H2BK	-1.45801	0.00310074
KRTAP4-5	4.7677	0.00117232
API5	-1.44989	0.000480256
AGPS	-1.06682	0.00445092
APOL1	-2.34311	0.00010437
CEP295	1.33408	0.000189628
CDK10	1.46392	0.000150921
PRPF18	1.1964	0.00229896
DEGS1	-1.83969	0.000850455
CAV1	-2.07381	2.71179e-09
ACTL6A	-1.67217	0.00224274
RUNX2	1.66373	0.00492407
NOP14	1.57146	0.000251285
FAM193A	1.42624	3.67346e-05
RUNX1	1.88838	0.00363622
PLPP1	-1.29642	0.00193998
STC2	-1.80909	0.00492001
AKR1C3	-2.00863	4.53255e-05
DYNLL1	-1.62526	0.00367221
EIF3C	1.04763	0.00117387
STX16	1.56956	0.00014601
CBLB	0.892129	0.00578762
HYAL2	-1.12601	0.00160764
CDC23	-1.96631	6.87202e-05
ACTN1	1.12893	0.000414349
SERPINH1	-1.60482	0.00071427
PNPT1	-1.18601	0.00325548
ADAM19	1.90415	0.00117871
TNFSF10	-2.87105	6.10008e-08
CBS	1.979	0.00419859
ADAM15	-1.0715	0.00235279
CD164	-1.64984	0.00450994
RAB11A	-1.75539	6.59559e-05
RGS11	1.82234	0.00162913
DLK1	-2.75271	0.000110876
TNFRSF10A	-1.19592	0.00581864
SYNGAP1	1.5766	2.31118e-06
CFLAR	1.67358	0.000162618
KSR1	1.38447	0.000160451
ALDH1A2	-2.54138	4.84295e-10
PER3	-1.5592	2.63808e-05
PER2	-1.18787	0.000484029
CDC123	-1.22728	0.0028579
CPNE3	-1.05403	0.00278861
PRPF4B	1.31561	4.6667e-05
SGCE	-1.69898	0.000193228
CACNA1H	1.44806	0.000168004
HIST1H2BJ	-1.79661	0.00602356
NAV2	1.20734	0.000282245
	1.88734	1.83869e-05
ARHGAP11B	1.88734	1.83869e-05
FGD3	1.68983	0.00213772
KLHL6	1.5951	0.00622472
ATP6V0E1	-2.85527	5.78042e-07
NOL3	1.19894	0.00523597
KALRN	0.902973	0.00575366
PHLDB2	1.66233	0.00140903
UBA3	-1.4376	0.000448084
CCNT2	1.66238	1.45493e-05
MLIP	1.44554	1.0305e-05
MAP7	2.22826	0.000463909
PAPSS2	-2.14762	1.55043e-08
SYT7	1.13145	0.00526175
SEC11C	-3.01327	0.000321666
LDB2	-1.57241	3.20348e-06
CEP95	1.29719	0.00567313
IL33	-3.38493	2.6989e-12
ESAM	-2.12884	3.18668e-08
USP8	1.00179	0.00245817
NMI	-1.55206	0.00569829
SLC16A4	-2.15668	0.00171544
PRPF3	1.30283	4.48694e-05
FAM50A	2.08817	4.25346e-06
GUSBP11	1.98103	2.31684e-06
LRP5L	2.12328	1.5299e-05
ARHGEF1	1.00053	0.00419869
CBFA2T2	1.41116	0.00238558
RSAD2	-3.33673	1.14661e-09
NLRP12	1.95667	0.00252144
TMSB10	-2.67596	1.38622e-06
SCAF11	0.87411	0.00608941
YTHDC1	1.38381	4.58614e-05
CHRDL1	-4.7233	9.33107e-05
ZNF300	1.64202	0.00530222
ACVR2A	-1.89787	0.000189054
SNX29	1.39299	0.000110127
ZMYM5	1.60375	0.00584873
LRRFIP1	1.14997	0.00142467
LRRFIP2	1.34373	0.00618493
DSEL	-1.40168	0.000859804
TMEM88	-3.56124	4.70869e-11
ATP6AP1L	3.02047	0.00101944
PRR29	-2.25369	1.07137e-07
UBE2L6	-1.60077	0.00548312
BICDL1	4.89205	0.00175855
CYTH2	1.11423	0.00180133
COPB2	-1.15406	0.000696023
HELB	1.68146	0.00249859
CD9	-2.25953	2.16338e-08
ZNF276	1.07631	0.00276888
NPIPA1	1.50687	8.49144e-06
	1.50687	8.49144e-06
NPIPA5	1.50687	8.49144e-06
SRSF11	1.4474	7.4507e-05
PKHD1L1	1.34908	0.00339727
TRIP11	1.18934	0.000210444
TRIP10	1.07538	0.000811013
CD163	2.01376	0.000418159
GLP2R	4.14008	0.00370121
VAMP3	-1.59273	0.00573213
RPL23	-1.79465	0.000171407
TM9SF2	-1.777	0.000469512
ATPIF1	-1.83089	6.52516e-07
FOXP2	1.44257	0.000333916
SELENOF	-3.42322	1.20347e-06
PAXBP1	1.85144	1.92295e-06
CDYL	1.19591	0.00410408
QKI	0.992981	0.00554624
ITM2B	-1.739	0.00207491
ITM2A	-3.98296	1.14225e-24
MED20	-3.00439	0.000398979
CD36	-1.74295	3.14703e-07
ADAMTS4	2.61352	2.64651e-06
ADAMTS2	1.99581	4.43813e-05
ADAMTS1	1.0945	0.00124141
CD38	-1.47906	0.00166907
MPDU1	-1.16917	0.00250478
ZNF254	1.43614	0.00184845
GMFG	-2.38661	0.000557218
VPS26A	-1.73837	9.53314e-05
CEP41	-2.79376	8.72946e-06
RBM39	1.66804	3.95681e-06
CD47	-1.26591	0.00374067
NCOR1	1.20077	0.000150749
NCOR2	1.22695	0.000588648
NUP155	-1.22405	0.00392501
ISG15	-2.32684	0.00489718
ARHGEF10	1.04962	0.00133519
SH3PXD2A	0.95232	0.00455693
MDC1	1.59202	2.68482e-05
CD59	-1.96856	8.29768e-06
SAFB2	1.96566	1.38305e-09
PPIP5K1	1.36868	0.00114208
PHF14	1.13591	0.000831927
BZW1	-1.99029	1.15039e-05
CROCC	1.6459	1.03223e-05
PPP6R2	1.03009	0.00198313
DHX34	1.20393	0.00453531
SEC14L5	-2.596	0.00375344
CD74	-1.98144	7.33558e-09
CCDC144A	3.1747	7.2386e-15
CD79B	-2.70161	6.2186e-07
LAPTM4A	-1.61868	0.000165394
ARHGAP32	1.5242	4.25687e-05
SLK	0.938915	0.00493038
	1.38242	0.00395354
FAM65B	1.38242	0.00395354
KMT2B	1.00745	0.00217213
BCLAF1	1.05688	0.00159402
DHX38	0.934279	0.00421459
KIAA0586	1.12287	0.00412898
BMS1	1.54095	0.000448822
TATDN2	1.31759	0.00011332
DAZAP2	-2.78065	2.14982e-10
SPOCK2	-2.59891	3.06234e-07
RNF40	1.20497	0.000592334
CTIF	1.01076	0.00329251
EFCAB14	-1.22075	0.000366426
CDK1	-6.86949	0.00070177
ZNF623	1.35858	0.000870849
CDK11B	1.29333	0.00286194
GAB2	1.15445	0.00085521
KIAA0753	1.46229	0.000248562
FARP2	1.11281	0.00220107
CEP350	1.38264	9.43897e-05
CEP170	1.15597	0.00258914
DDX46	0.931191	0.00399115
TRANK1	1.12359	0.00195757
SEPT7	-1.26377	8.52616e-05
RBM19	1.63262	1.17478e-06
G3BP2	-1.35599	0.000304542
RABGAP1L	1.50279	0.00113575
PUM3	1.32407	0.000337917
P2RY14	-3.49282	0.00271118
CD302	-2.14354	0.00069187
CDC25B	1.41224	0.00586867
GFPT2	2.10595	0.00474579
NR1D2	-1.86352	5.45288e-07
CLEC2B	-2.04481	0.00411608
CDC42	-1.70418	0.00135127
THOC1	1.36025	0.000452062
DMTF1	1.38265	0.000582474
CASP8AP2	1.10639	0.00635584

## Sheet: DProt
Proteins deregulated by high radiation dose
Accession	Symbol	Protein Fold Change	Dunnett protein p-value
ENSP00000344832	CAP1	-0.624956	0.0193647
ENSP00000246069	DSTN	-1.00361	0.00538551
ENSP00000463146	LRRC37B	-1.91347	0.0039629
ENSP00000052754	DCN	-0.941131	0.00770597
ENSP00000205402	DLD	-0.937115	0.0010783
ENSP00000356791	DPT	-1.76762	0.0231473
ENSP00000326381	EIF4A2	-0.761531	0.0190189
ENSP00000246006	CD93	-1.06876	0.0068466
ENSP00000363899	NIPSNAP3A	-1.32287	0.00184116
ENSP00000237858	GLRX	-0.884209	0.0119927
ENSP00000386503	CCDC141	-1.03742	0.04076
ENSP00000280772	ANK3	3.15609	0.0109094
ENSP00000389906	PDIA3	-0.829127	0.0124528
ENSP00000257497	ANXA1	-1.29262	0.0126887
ENSP00000296511	ANXA5	-0.738665	0.0442727
ENSP00000317788	HNRNPK	-0.719225	0.0311171
ENSP00000227378	HSPA8	-1.13897	0.00184116
ENSP00000359871	ACADM	-1.4003	0.000984471
ENSP00000264107	ITGA6	-2.79834	0.0239789
ENSP00000215909	LGALS1	-1.45428	0.000696418
ENSP00000266718	LUM	-1.08616	0.00740913
ENSP00000226299	LAP3	-1.52697	0.00301957
ENSP00000296754	ERAP1	-3.01818	0.0128923
ENSP00000425289	PKD2	-1.93552	0.00081928
ENSP00000341422	P4HTM	4.82948	0.00184116
ENSP00000363894	NIPSNAP3B	-1.14886	0.00740913
ENSP00000273047	RAB5A	-1.04229	0.00233776
ENSP00000369424	RBBP7	-1.85367	0.0039629
ENSP00000362744	RPS4X	-1.07027	0.0400878
ENSP00000369741	RPS6	-0.978208	0.0197162
ENSP00000385834	TF	-1.83692	0.00289445
ENSP00000316176	UBE2N	-0.868238	0.0167495
ENSP00000264954	GRPEL1	-0.537188	0.0208054
ENSP00000272298	CALM2	-0.659946	0.00607587
ENSP00000305675	SDPR	-1.02569	0.00238859
ENSP00000377446	SUCLG1	-1.2716	0.00118044
ENSP00000209873	AAAS	-1.34352	0.00138124
ENSP00000273359	ABHD10	-1.16039	0.0368716
ENSP00000396505	AC142381.1	-1.63794	0.00517191
ENSP00000333664	ACAA1	-0.893874	0.0173716
ENSP00000285093	ACAA2	-1.30589	0.0368716
ENSP00000344152	ACADVL	-1.15566	0.00188188
ENSP00000272065	ACP1	-0.944586	0.00671223
ENSP00000281455	ACSL1	-1.14307	0.00112829
ENSP00000331514	ACTG1	-0.93132	0.0239789
ENSP00000355739	ADCK3	-0.870085	0.0134212
ENSP00000320709	ADIPOQ	-1.4529	0.000877921
ENSP00000217426	AHCY	-1.3552	0.0136737
ENSP00000273784	AHSG	-2.08489	0.00607587
ENSP00000223836	AK1	-0.843738	0.0480495
ENSP00000371230	AK3	-1.2311	0.0117685
ENSP00000312606	AKR1A1	-0.790444	0.0190189
ENSP00000235835	AKR7A2	-1.00608	0.00740913
ENSP00000277315	ALAD	-1.44303	0.00991577
ENSP00000295897	ALB	-1.13051	0.0139305
ENSP00000261733	ALDH2	-1.24985	0.00372376
ENSP00000336927	ALDOA	-1.28159	0.0014767
ENSP00000265447	ANXA11	-0.899368	0.00150986
ENSP00000346550	ANXA6	-0.960362	0.00219123
ENSP00000362010	ANXA7	-1.10654	0.00496614
ENSP00000357218	APOA1BP	-0.759308	0.00421613
ENSP00000333229	APOL4	-0.637572	0.0368716
ENSP00000455593	ARHGAP11A	-1.45802	0.00123484
ENSP00000269321	ARHGDIA	-1.05569	0.0124528
ENSP00000380427	ARPC4-TTLL3	-1.04419	0.0180144
ENSP00000370718	ASMTL	-1.30177	0.0355252
ENSP00000339016	ATAD1	-0.688707	0.0465061
ENSP00000282050	ATP5A1	-1.58734	0.00205328
ENSP00000262030	ATP5B	-1.70836	0.000680349
ENSP00000215375	ATP5D	-1.99426	0.0155653
ENSP00000358737	ATP5F1	-2.05171	0.00244044
ENSP00000300688	ATP5L	-2.06806	0.00161356
ENSP00000358081	BAG3	-0.716124	0.00538551
ENSP00000352219	BCS1L	-2.27571	0.0285514
ENSP00000367104	BFSP1	-1.13182	0.00081928
ENSP00000333769	BSG	-1.15105	0.00785843
ENSP00000286953	C14orf2	-1.7284	0.0394254
ENSP00000225698	C1QBP	-0.723435	0.0122208
ENSP00000291577	C21orf33	-1.41365	0.0231473
ENSP00000274258	C5orf42	-1.45286	0.0387727
ENSP00000285379	CA2	-1.27637	0.0109641
ENSP00000296402	CAMK2D	-0.62428	0.0235598
ENSP00000241052	CAT	-0.925658	0.0321996
ENSP00000276014	CCNB3	-1.73117	0.0261761
ENSP00000295688	CCT3	-0.805953	0.0111186
ENSP00000258091	CCT7	-1.04419	0.0321996
ENSP00000317842	CES2	-1.4538	0.0200735
ENSP00000262570	CHCHD3	-1.76638	0.00658027
ENSP00000363500	CLIC4	-0.508646	0.0280615
ENSP00000262507	COQ9	-1.38441	0.00100718
ENSP00000355486	COX20	-1.05409	0.00817166
ENSP00000246554	COX6B1	-0.985527	0.0285514
ENSP00000292907	COX7A1	-1.94911	0.0275791
ENSP00000315013	CRAT	-1.03193	0.00726466
ENSP00000227251	CRYAB	-0.836499	0.0275791
ENSP00000219599	CRYM	-0.970167	0.0183438
ENSP00000342056	CS	-1.2438	0.00180126
ENSP00000301843	CTTN	-4.23573	0.00667856
ENSP00000376808	CUL5	4.96758	0.00963822
ENSP00000356218	CYB5R1	-0.785037	0.0394254
ENSP00000317159	CYC1	-0.751021	0.0321996
ENSP00000359151	DBT	-0.79891	0.0480495
ENSP00000303356	DCXR	-0.705914	0.0231473
ENSP00000364943	DDAH2	-0.630066	0.0244047
ENSP00000280346	DLAT	-0.954835	0.00833251
ENSP00000359799	DNAJB4	-1.21039	0.0465061
ENSP00000263441	DNAJC6	4.17812	0.0101076
ENSP00000309539	DPYSL2	-0.821879	0.000782248
ENSP00000226004	DUSP3	-0.826194	0.0093599
ENSP00000221418	ECH1	-1.25668	0.00866293
ENSP00000236957	EEF1B2	-0.727678	0.033886
ENSP00000307940	EEF2	-0.895254	0.00161356
ENSP00000408198	EIF2B5	-1.77613	0.0014767
ENSP00000265753	EIF4H	-0.904142	0.00538551
ENSP00000234590	ENO1	-0.926758	0.00954195
ENSP00000199448	EPDR1	-0.630863	0.0295542
ENSP00000372112	FAHD1	-1.48869	0.00192343
ENSP00000262093	FECH	-1.13151	0.00349802
ENSP00000353467	FLNA	-1.24173	0.0223417
ENSP00000381362	FNDC3A	-1.34696	0.00135072
ENSP00000303423	FNTA	-1.97873	0.00249334
ENSP00000273550	FTH1	-1.42881	0.00785843
ENSP00000319531	GCSH	-0.620149	0.0248371
ENSP00000328570	GLRX5	-1.2943	0.00277413
ENSP00000277865	GLUD1	-1.19142	0.00161356
ENSP00000367872	GNB1	-1.25005	0.00161356
ENSP00000305260	GNB2	-1.17845	0.0208054
ENSP00000366013	GNB2L1	-1.35185	0.00150986
ENSP00000245206	GOT2	-1.00112	0.00192343
ENSP00000346103	GPX4	-1.30251	0.0028337
ENSP00000332549	GRIN2A	3.68213	0.00421613
ENSP00000340888	GSN	-1.00711	0.00260233
ENSP00000351181	GSTK1	-1.14624	0.0356505
ENSP00000358727	GSTO1	-0.798334	0.0134212
ENSP00000261208	HAL	-2.1998	0.017058
ENSP00000289352	HIST1H4H	-1.31731	0.0173716
ENSP00000341285	HNRNPA1L2	-1.30642	0.00413011
ENSP00000346694	HNRNPA2B1	-1.04835	0.00157828
ENSP00000376309	HNRNPA3	-1.27298	0.00817166
ENSP00000348093	HNRNPAB	-1.09075	0.0211803
ENSP00000295470	HNRNPDL	-1.42239	0.00506806
ENSP00000327539	HNRNPH1	-1.18559	0.000962238
ENSP00000265983	HPX	-0.915931	0.00833251
ENSP00000254878	HRSP12	-0.801562	0.0414422
ENSP00000256216	HSD17B4	-1.44029	0.00349802
ENSP00000381783	HSDL2	-1.21087	0.0161476
ENSP00000325875	HSP90AB1	-0.908812	0.00572113
ENSP00000299767	HSP90B1	-0.694287	0.0176904
ENSP00000324173	HSPA5	-0.936544	0.0321996
ENSP00000310111	HSPB7	-1.09453	0.0295542
ENSP00000363827	HSPG2	-0.784885	0.00560718
ENSP00000299518	IDH3A	-0.836405	0.0428368
ENSP00000374990	IGHG1	-0.820328	0.0266365
ENSP00000374993	IGHG3	-1.21848	0.0186786
ENSP00000375008	IGHV1-8	-2.34666	0.0456003
ENSP00000374777	IGKC	-1.1163	0.0252765
ENSP00000374856	IGLC2	-1.01217	0.0257228
ENSP00000249760	IVD	-0.887116	0.0161476
ENSP00000311113	JUP	-0.955943	0.0275791
ENSP00000431910	KBTBD3	-1.12061	0.000764326
ENSP00000320794	KIAA2018	-1.27731	0.00560718
ENSP00000265023	KNG1	-1.03018	0.0261761
ENSP00000261893	LACTB	-1.43606	0.00209834
ENSP00000222399	LAMB1	-0.460465	0.0457509
ENSP00000258341	LAMC1	-0.733364	0.0193647
ENSP00000300051	LDHD	-1.35691	0.0290489
ENSP00000262776	LGALS3BP	-1.02378	0.0257228
LRG_254p2	LRG_254	-0.728361	0.0368716
LRG_286p1	LRG_286	-1.90044	0.00144422
LRG_316p1	LRG_316	-0.969014	0.00866293
LRG_331p1	LRG_331	-2.32446	0.0141917
LRG_337p1	LRG_337	-0.678597	0.0266365
LRG_365p1	LRG_365	-0.800722	0.0496378
LRG_383p1	LRG_383	-0.911402	0.0428368
LRG_391p1	LRG_391	-1.03624	0.00349802
LRG_394p1	LRG_394	-1.5132	0.0152814
LRG_404p1	LRG_404	-0.779532	0.00572113
LRG_411p2	LRG_411	-0.999305	0.00538551
LRG_444p1	LRG_444	-1.30865	0.0126887
LRG_450p1	LRG_450	-1.64173	0.00301957
LRG_458p1	LRG_458	-1.32655	0.00188188
LRG_473p1	LRG_473	-0.689107	0.0394254
LRG_475p1	LRG_475	-0.705352	0.0414422
LRG_476p1	LRG_476	-1.06519	0.00607587
ENSP00000353508	MAP2	-1.80206	0.0480495
ENSP00000265594	MCCC1	-1.34841	0.00271573
ENSP00000358719	ME1	-2.32039	0.0167495
ENSP00000321070	ME2	-1.59492	0.00372376
ENSP00000295065	MEMO1	-1.9421	0.0107037
ENSP00000262430	MLYCD	-1.1302	0.00619853
ENSP00000353408	MSN	-0.746078	0.0421344
ENSP00000249442	MTX2	-1.45661	0.00321668
ENSP00000476404	MUC19	-1.14127	0.0280615
ENSP00000274813	MUT	-1.04235	0.00205328
ENSP00000293422	MYL6	-1.3859	0.0014124
ENSP00000332670	MYOM3	-0.815159	0.00233776
ENSP00000403817	NACA	-1.72633	0.0435496
ENSP00000244204	NAGK	-0.651344	0.0239789
ENSP00000318195	NCL	-0.883676	0.0186786
ENSP00000311740	NDUFA11	-1.07777	0.0208054
ENSP00000252576	NDUFA13	-2.00716	0.0197162
ENSP00000398290	NDUFA3	-2.6663	0.0155653
ENSP00000007516	NDUFAB1	-1.34216	0.0208054
ENSP00000276062	NDUFB11	-1.43227	0.0150021
ENSP00000418354	NDUFB5	-3.13747	0.0139305
ENSP00000356972	NDUFS2	-0.868861	0.0387727
ENSP00000264187	NID1	-1.18794	0.000349092
ENSP00000216121	NIPSNAP1	-1.04804	0.00538551
ENSP00000466777	NMT1	4.64233	0.000664628
ENSP00000281081	NUBPL	-0.763508	0.0333154
ENSP00000284548	OBSCN	-0.937614	0.0333154
ENSP00000284719	OLA1	-1.28413	0.0039629
ENSP00000263275	OPA3	3.54769	0.0427276
ENSP00000307726	OR2C1	3.92813	0.00238859
ENSP00000402551	OTUB1	-1.48728	0.00196584
ENSP00000380378	PAFAH1B1	-1.12153	0.00271573
ENSP00000263174	PALMD	-0.958423	0.0126887
ENSP00000340278	PARK7	-1.06717	0.00123484
ENSP00000254908	PCBD2	-1.08036	0.003084
ENSP00000305556	PCBP1	-1.1562	0.0480495
ENSP00000365456	PCCA	-1.43778	0.00059101
ENSP00000251654	PCCB	-0.78661	0.00244044
ENSP00000356348	PCMT1	-1.05194	0.00110303
ENSP00000369134	PDHA1	-1.12949	0.00132084
ENSP00000227868	PDHX	-0.864944	0.00866293
ENSP00000261313	PEBP1	-0.751621	0.0134212
ENSP00000309438	PFKM	-1.0236	0.0173716
ENSP00000359991	PGAM1	-0.914454	0.00595544
ENSP00000300408	PHB	-1.38658	0.0197162
ENSP00000382362	PHB2	-0.977502	0.0428368
ENSP00000334983	PKM	-1.31253	0.00658027
ENSP00000323856	PLEC	-1.13991	0.00172386
ENSP00000248451	PNKD	-2.6275	0.0400878
ENSP00000305924	PPP4R4	4.2829	0.00607587
ENSP00000298510	PRDX3	-1.05731	0.00126291
ENSP00000351410	PRKAR1A	-1.10228	0.00176216
ENSP00000252455	PRKCSH	-0.773119	0.0362565
ENSP00000261479	PSMA6	-1.09046	0.00115409
ENSP00000359910	PSMA7	-0.901737	0.0271042
ENSP00000225426	PSMB3	-1.12504	0.0167495
ENSP00000355325	PSMB5	-1.92052	0.00271573
ENSP00000270586	PSMB6	-1.24896	0.000433844
ENSP00000261303	PSMC1	-0.760611	0.0280615
ENSP00000298852	PSMC3	-0.653456	0.0204365
ENSP00000224167	PTGDS	-1.20081	0.0305882
ENSP00000277462	PTGES2	-0.961592	0.0150021
ENSP00000267568	PTGR2	5.13773	0.00845915
ENSP00000340944	PTPN11	-1.86833	0.00200912
ENSP00000349541	PTRF	-1.06341	0.0014767
ENSP00000164139	PYGM	-2.06185	0.000375436
ENSP00000281243	QDPR	-0.782491	0.0150021
ENSP00000346402	RNH1	-0.656945	0.00770597
ENSP00000363676	RPL11	-1.2001	0.0155653
ENSP00000375730	RPL13A	-1.13707	0.0144573
ENSP00000345156	RPL14	-0.868462	0.0387727
ENSP00000084795	RPL18	-1.37933	0.0327533
ENSP00000253788	RPL27	-0.987833	0.0271042
ENSP00000311430	RPL4	-0.940737	0.0316542
ENSP00000339795	RPL7	-1.35754	0.0136737
ENSP00000361071	RPL7A	-0.873802	0.00883258
ENSP00000339027	RPLP0	-1.05562	0.00583721
ENSP00000322419	RPLP2	-1.20883	0.0141917
ENSP00000230050	RPS12	-0.798653	0.00238859
ENSP00000470004	RPS19	-0.993934	0.0394254
ENSP00000009589	RPS20	-1.1357	0.00770597
ENSP00000414321	RPS24	-1.05854	0.00866293
ENSP00000348849	RPS26	-0.872622	0.0244047
ENSP00000272317	RPS27A	-1.06215	0.00277413
ENSP00000278572	RPS3	-1.07451	0.0193647
ENSP00000419692	RXRA	-1.23154	0.003084
ENSP00000344822	S100A13	-1.28453	0.00583721
ENSP00000388078	SCFD1	-1.70535	0.000309021
ENSP00000264932	SDHA	-1.05116	0.00496614
ENSP00000264405	SEC31A	-3.18557	0.00800458
ENSP00000370115	SERPINB1	4.3747	0.00249334
ENSP00000318012	SET	-0.991095	0.00180126
ENSP00000332513	SH3BGR	-1.20307	0.0275791
ENSP00000368564	SIRT5	-0.928449	0.0158541
ENSP00000388658	SLC25A12	-1.13191	0.00277413
ENSP00000188376	SLC25A3	-1.73413	0.0257228
ENSP00000281456	SLC25A4	-1.97545	0.04076
ENSP00000295951	SLMAP	-0.836077	0.0435496
ENSP00000383919	SMTN	-1.79246	0.0152814
ENSP00000350882	SPTAN1	-0.88374	0.000366453
ENSP00000349259	SPTBN1	-0.794612	0.0147274
ENSP00000348886	STOML2	-1.3933	0.0285514
ENSP00000321347	STRBP	-0.914039	0.0164461
ENSP00000438182	SUCLA2	-1.19243	0.000729631
ENSP00000266971	SUOX	-0.929469	0.0101076
ENSP00000347380	SYNCRIP	-0.730445	0.00726466
ENSP00000278968	TAGLN	-1.13553	0.0414422
ENSP00000335561	TCF20	7.10713	0.00388166
ENSP00000215570	TIMM13	-1.03361	0.00740913
ENSP00000270538	TIMM44	-0.983377	0.0208054
ENSP00000296289	TKT	-2.13768	0.00254729
ENSP00000335261	TMLHE	-1.55134	0.00770597
ENSP00000367542	TPM2	-0.981061	0.0197162
ENSP00000354219	TPM2	-1.69673	0.0039629
ENSP00000249042	TST	-1.18377	0.0387727
ENSP00000336799	TUBA1B	-0.844722	0.00866293
ENSP00000333326	TUBA8	-1.43209	0.00833251
ENSP00000341289	TUBB4B	-0.939912	0.004577
ENSP00000261965	TUBGCP3	-4.57488	0.00196282
ENSP00000216185	TXN2	-1.14612	0.0261761
ENSP00000340305	UBE2V1	-1.26213	0.00357182
ENSP00000366819	UCHL3	-1.94895	0.0010783
ENSP00000338703	UGP2	-0.822589	0.0227413
ENSP00000309565	UQCRH	-0.88215	0.0457509
ENSP00000311245	USMG5	-1.28374	0.00883258
ENSP00000261601	USP14	-0.946468	0.00572113
ENSP00000345656	VAPA	-0.649758	0.033886
ENSP00000351777	VCP	-0.781568	0.0186786
ENSP00000265333	VDAC1	-1.16608	0.00321668
ENSP00000428845	VDAC3	-0.978738	0.0219484
ENSP00000224237	VIM	-1.0763	0.0119927
ENSP00000371890	WDR1	-0.868092	0.00549532
ENSP00000262139	WIPI1	-1.17431	0.00448421
ENSP00000323678	ZADH2	-1.02754	0.00157828
ENSP00000360583	ZYG11A	-2.4164	0.00607587
