# Supplementary material for: Integrative multiomics study for validation of mechanisms in radiation-induced ischemic heart disease in Mayak workers
Source: PLoS One. 2018 Dec 31;13(12):e0209626. doi: 10.1371/journal.pone.0209626 (PMC6312255; doi:10.1371/journal.pone.0209626)
Supplement: S4 File — (XLSX) [file pone.0209626.s005.xlsx]

## Sheet: combValues
Supplementary Table S4 - Integrative Multiomics Study for Validation Of Mechanisms in Radiation-Induced Ischemic Heart Disease
Anna Papiez, Omid Azimzadeh, Tamara Azizova, Maria Moseeva, Natasa Anastasov, Jan Smida, Soile Tapio, Joanna Polanska
Integrative approach deregulated transcript-protein pairs
Accession	Symbol	Protein p-value	Transcript p-value	Combined p-value	Corrected combined p-value
ENSP00000297258	FABP5	0.00123484	5.65743e-34	2.50025e-34	1.74018e-31
ENSP00000437604	B2M	0.200998	9.11126e-29	1.24904e-27	8.68083e-25
ENSP00000326381	EIF4A2	0.0190189	6.8679e-18	5.50699e-18	3.82185e-15
ENSP00000353720	CES1	0.117163	2.07186e-15	1.10386e-14	7.64977e-12
ENSP00000346032	ANXA2	0.00123484	1.16838e-12	5.80196e-14	4.01496e-11
ENSP00000254301	LGALS3	0.000712843	6.9349e-12	2.04399e-13	1.4124e-10
ENSP00000472469	RPS28	0.0748797	1.57599e-13	5.91714e-13	4.08282e-10
ENSP00000311165	AQP1	1	3.36875e-14	9.92399e-13	6.83763e-10
ENSP00000370975	TNNT3	0.0204365	1.54926e-12	1.1688e-12	8.04134e-10
ENSP00000362329	PPA1	0.596844	6.65123e-14	2.16036e-12	1.48417e-09
ENSP00000272298	CALM2	0.00607587	4.35871e-10	8.82623e-11	6.05479e-08
ENSP00000296412	ADH5	0.00123484	6.88688e-09	2.82922e-10	1.93802e-07
ENSP00000352656	HLA-B	0.122039	2.95302e-10	1.01878e-09	6.96848e-07
ENSP00000233114	MDH1	0.003084	1.34218e-08	1.14106e-09	7.79347e-07
ENSP00000363639	TXN	0.000500733	2.77573e-07	3.7677e-09	2.56957e-06
ENSP00000228945	ARHGDIB	0.102745	1.97491e-09	5.76981e-09	3.92924e-06
ENSP00000296511	ANXA5	0.0442727	9.13646e-09	9.35517e-09	6.36151e-06
ENSP00000387123	ALDH7A1	0.00357182	1.12943e-07	1.07665e-08	7.31045e-06
ENSP00000419425	PPIA	0.00527772	1.22672e-07	1.24543e-08	8.44399e-06
ENSP00000052754	DCN	0.00770597	2.16638e-07	3.12132e-08	2.11313e-05
ENSP00000266718	LUM	0.00740913	5.12761e-07	6.01336e-08	4.06503e-05
ENSP00000362413	PGK1	0.000500733	1.18979e-05	1.17392e-07	7.92396e-05
ENSP00000347055	MYL4	0.00991577	9.04796e-07	1.70585e-07	0.000114974
ENSP00000226299	LAP3	0.00301957	4.69066e-06	2.94937e-07	0.000198493
ENSP00000307241	PDHB	0.0014124	1.09065e-05	3.15914e-07	0.000212294
ENSP00000389906	PDIA3	0.0124528	1.53672e-06	3.74658e-07	0.000251395
ENSP00000305675	SDPR	0.00238859	1.24792e-05	5.54289e-07	0.000371374
ENSP00000205402	DLD	0.0010783	3.06138e-05	6.48364e-07	0.000433755
ENSP00000346827	ALDH9A1	0.00123484	3.28157e-05	8.32516e-07	0.000556121
ENSP00000354947	CAPZA2	0.00164957	5.9265e-05	1.7365e-06	0.00115825
ENSP00000300289	PDIA3	0.0772167	1.53672e-06	2.09681e-06	0.00139647
ENSP00000347041	FMOD	0.169306	8.6814e-07	2.79818e-06	0.00186079
ENSP00000246006	CD93	0.0068466	2.41118e-05	2.9491e-06	0.0019582
ENSP00000262551	OGN	0.648286	2.49118e-07	3.15006e-06	0.00208849
ENSP00000364140	COL15A1	0.0300672	1.07427e-05	4.96265e-06	0.00328527
ENSP00000308165	CD36	1	2.97766e-07	5.02632e-06	0.0033224
ENSP00000233190	NDUFS1	0.00115409	0.000358278	6.77479e-06	0.00447136
ENSP00000215909	LGALS1	0.000696418	0.000716104	7.30443e-06	0.00481362
ENSP00000359871	ACADM	0.000984471	0.000487012	7.70389e-06	0.00506916
ENSP00000347495	WARS	0.0394254	1.26264e-05	8.36596e-06	0.00549643
ENSP00000300161	YWHAB	0.781634	6.09598e-07	8.39066e-06	0.00550427
ENSP00000434552	MAML2	0.00132084	0.000481335	9.44176e-06	0.00618435
ENSP00000220764	DECR1	0.000919175	0.000687089	1.0117e-05	0.00661651
ENSP00000271638	S100A11	1	6.49513e-07	1.01259e-05	0.00661651
ENSP00000286713	STOM	0.615774	1.0813e-06	1.02404e-05	0.00667675
ENSP00000353157	SEPTIN2	0.0068466	0.000114385	1.26212e-05	0.00821638
ENSP00000309629	CFL1	0.00801364	0.00011602	1.33686e-05	0.00868962
ENSP00000264107	ITGA6	0.0239789	4.24191e-05	1.44276e-05	0.0093635
ENSP00000200639	LAMP2	1	9.45054e-07	1.46689e-05	0.00950547
ENSP00000306010	ARF4	0.628633	1.67994e-06	1.83688e-05	0.0118846
ENSP00000273398	ATP6V1A	0.135164	8.7062e-06	1.95829e-05	0.0126505
ENSP00000356791	DPT	0.0231473	6.18826e-05	2.0535e-05	0.0132451
ENSP00000265838	ACAT1	0.000324498	0.00473491	2.24446e-05	0.0144543
ENSP00000376309	HNRNPA3	0.00817166	0.000188168	2.27722e-05	0.0146425
ENSP00000363899	NIPSNAP3A	0.00184116	0.00101228	2.75595e-05	0.0176932
ENSP00000228825	ARPC3	0.00517191	0.000429165	2.99143e-05	0.019175
ENSP00000273047	RAB5A	0.00233776	0.00115556	3.94247e-05	0.0252318
ENSP00000447702	ADCY6	0.00120735	0.00259379	4.32687e-05	0.0276487
ENSP00000341422	P4HTM	0.00184116	0.00174288	4.44345e-05	0.0283492
ENSP00000394483	RHOA	0.325024	1.03201e-05	4.59875e-05	0.029294
ENSP00000254810	H3F3B	0.0167495	0.000217361	5.05456e-05	0.032147
ENSP00000262746	PRDX1	0.00205328	0.00191192	5.19756e-05	0.0330045
ENSP00000352455	MFAP5	0.902315	3.22514e-06	5.60925e-05	0.0355626
ENSP00000233893	HSPE1	0.00448421	0.000909163	5.94875e-05	0.0376556
ENSP00000363894	NIPSNAP3B	0.00740913	0.000564088	6.11118e-05	0.0386227
ENSP00000297564	COX6C	0.0321996	0.000140168	6.49464e-05	0.0409812
ENSP00000387654	PCYOX1	0.0231473	0.000229784	7.2363e-05	0.0455887
ENSP00000364694	ASPN	0.635135	8.7673e-06	7.38723e-05	0.0464657
ENSP00000296046	CPA3	0.0414422	0.00015251	7.4399e-05	0.0467226
ENSP00000271308	PSMA5	0.000729631	0.00833074	7.88878e-05	0.0494626
ENSP00000377446	SUCLG1	0.00118044	0.00590446	8.98227e-05	0.056229
ENSP00000257497	ANXA1	0.0126887	0.000559041	9.0834e-05	0.0567712
ENSP00000303145	TMED10	0.560268	1.26247e-05	9.29542e-05	0.0580034
ENSP00000250559	RAP1B	0.139031	5.32859e-05	0.000102789	0.0640375
ENSP00000227378	HSPA8	0.00184116	0.00440597	0.000105549	0.0656517
ENSP00000346050	RPS3A	0.0152814	0.000601019	0.000112919	0.0701224
ENSP00000296684	NDUFS4	0.0472723	0.000186458	0.000119099	0.0738414
ENSP00000436672	LRRK1	0.0496378	0.00019009	0.000126412	0.0782488
ENSP00000297185	HSPA9	0.00205328	0.00478219	0.000128461	0.0793887
ENSP00000339399	CRYZ	0.00357182	0.00266426	0.000129207	0.079721
ENSP00000270142	SOD1	0.00321668	0.00454286	0.000168088	0.103542
ENSP00000246069	DSTN	0.00538551	0.00278601	0.000178568	0.109819
ENSP00000287295	AIFM1	0.000403645	0.037185	0.000186359	0.114424
ENSP00000346022	RPL9	0.694817	2.42126e-05	0.000204663	0.125458
ENSP00000340278	PARK7	0.00123484	0.0145607	0.000207131	0.126764
ENSP00000317788	HNRNPK	0.0311171	0.000581508	0.000217186	0.132701
ENSP00000268379	UQCRC2	0.00081928	0.0239123	0.000236821	0.144461
ENSP00000316176	UBE2N	0.0167495	0.00113638	0.000241425	0.147028
ENSP00000369424	RBBP7	0.0039629	0.00558199	0.000262388	0.159532
ENSP00000287038	RPL30	0.0858996	0.000277431	0.000262544	0.159532
ENSP00000344832	CAP1	0.0193647	0.00121453	0.000278676	0.168878
ENSP00000367336	RPL23	0.141	0.000181582	0.000281089	0.170059
ENSP00000293422	MYL6	0.0014124	0.0175733	0.00028515	0.17223
ENSP00000269980	BCKDHA	0.00496614	0.0060176	0.000346289	0.208812
ENSP00000261890	RAB11A	0.494683	5.91967e-05	0.000369678	0.222546
ENSP00000237858	GLRX	0.0119927	0.00280788	0.000381981	0.229571
ENSP00000259396	ORM1	1	6.56215e-05	0.000473694	0.284216
ENSP00000280772	ANK3	0.0109094	0.00394452	0.000498089	0.298355
ENSP00000262646	RAB2A	0.0737343	0.000584752	0.000507858	0.303699
ENSP00000340019	HSPD1	0.00219123	0.0218476	0.000514769	0.307317
ENSP00000216218	ST13	0.00658027	0.00689908	0.00052574	0.313341
ENSP00000164139	PYGM	0.000375436	0.138766	0.000568927	0.338512
ENSP00000296754	ERAP1	0.0128923	0.00398968	0.000586025	0.348099
ENSP00000369741	RPS6	0.0197162	0.00283704	0.000590046	0.349897
ENSP00000402551	OTUB1	0.00196584	0.0304313	0.00064943	0.384462
ENSP00000299300	CCT2	0.420752	0.000133141	0.000654889	0.387039
ENSP00000351410	PRKAR1A	0.00176216	0.0342084	0.000658539	0.388538
ENSP00000377833	ANXA4	0.435335	0.000136237	0.000699351	0.411918
ENSP00000358575	C6ORF165	0.000712843	0.0912042	0.000714398	0.420066
ENSP00000362010	ANXA7	0.00496614	0.0133882	0.000729829	0.42841
ENSP00000281455	ACSL1	0.00112829	0.0607906	0.000733194	0.429652
ENSP00000262030	ATP5B	0.000680349	0.10726	0.000757343	0.443046
ENSP00000401802	PSMC6	0.953242	6.95031e-05	0.000773683	0.451831
ENSP00000230050	RPS12	0.00238859	0.0316152	0.000789822	0.460466
ENSP00000332604	EIF3C	0.0645179	0.00112708	0.000794336	0.462303
ENSP00000249442	MTX2	0.00321668	0.0235195	0.000821012	0.477008
ENSP00000261479	PSMA6	0.00115409	0.0699087	0.000843525	0.489244
ENSP00000270586	PSMB6	0.000433844	0.200597	0.000905308	0.524173
ENSP00000309539	DPYSL2	0.000782248	0.114345	0.000913183	0.52782
ENSP00000286788	CCT8	0.0142487	0.00593697	0.000918258	0.529835
ENSP00000315130	CLU	1	8.59713e-05	0.000922656	0.53145
ENSP00000368030	ATAD3A	0.328087	0.000273215	0.000959777	0.551872
ENSP00000282050	ATP5A1	0.00205328	0.0463749	0.000965716	0.554321
ENSP00000264187	NID1	0.000349092	0.279384	0.00100329	0.574883
ENSP00000357075	TAGLN2	0.420752	0.000224643	0.00103532	0.592202
ENSP00000332455	KPNA2	0.0103029	0.00967238	0.00105926	0.60484
ENSP00000009589	RPS20	0.00770597	0.013627	0.00106441	0.606713
ENSP00000369134	PDHA1	0.00132084	0.0820013	0.0011125	0.633015
ENSP00000298510	PRDX3	0.00126291	0.0973806	0.00121757	0.691578
ENSP00000367872	GNB1	0.00161356	0.0771392	0.00123252	0.698838
ENSP00000264954	GRPEL1	0.0208054	0.00614378	0.00130685	0.739678
ENSP00000356348	PCMT1	0.00110303	0.121927	0.00132668	0.749575
ENSP00000366013	GNB2L1	0.00150986	0.0893836	0.00133557	0.753264
ENSP00000276585	MRPS28	0.952578	0.000114379	0.00133966	0.75423
ENSP00000263277	EHD2	0.21187	0.000638111	0.00139096	0.781717
ENSP00000428845	VDAC3	0.0219484	0.00654978	0.00139427	0.782184
ENSP00000044462	PSMA4	0.244277	0.000602552	0.00149558	0.837525
ENSP00000355325	PSMB5	0.00271573	0.0554358	0.00151242	0.845443
ENSP00000265077	VCAN	0.108341	0.00165677	0.00159959	0.892571
ENSP00000431910	KBTBD3	0.000764326	0.215748	0.00161886	0.901704
ENSP00000305924	PPP4R4	0.00607587	0.0345585	0.00164855	0.916596
ENSP00000354737	ECI2	0.118867	0.001328	0.00165862	0.920537
ENSP00000357861	SELENBP1	0.00866293	0.0192721	0.00167298	0.926833
ENSP00000272065	ACP1	0.00671223	0.0248685	0.00168498	0.931795
ENSP00000365456	PCCA	0.00059101	0.295129	0.00168968	0.932705
ENSP00000319531	GCSH	0.0248371	0.00671537	0.00169954	0.936447
ENSP00000323929	A2M	0.383701	0.00224681	0.00663215	1
ENSP00000209873	AAAS	0.00138124	0.324257	0.0038942	1
ENSP00000377078	AAMDC	0.0204365	0.0465193	0.00728495	1
ENSP00000268251	ABAT	0.110556	0.00405375	0.00407983	1
ENSP00000433568	ACAT1	0.209108	0.00473491	0.00795284	1
ENSP00000290863	ACE	0.957315	0.00321884	0.0198803	1
ENSP00000311224	ACOT1	0.0119927	0.245096	0.0199674	1
ENSP00000230048	ACOT13	0.0028337	0.664275	0.0137118	1
ENSP00000331514	ACTG1	0.0239789	0.297654	0.0425783	1
ENSP00000312606	AKR1A1	0.0190189	0.377974	0.0426003	1
ENSP00000285930	AKR1B1	0.0158541	0.34489	0.0337502	1
ENSP00000261733	ALDH2	0.00372376	0.841638	0.021189	1
ENSP00000314649	ALDH5A1	0.00595544	0.524604	0.0211865	1
ENSP00000226253	ALDOC	0.0105015	0.193058	0.0146306	1
ENSP00000346550	ANXA6	0.00219123	0.516725	0.00884909	1
ENSP00000292807	AP2M1	0.00918102	0.416932	0.0252681	1
ENSP00000333229	APOL4	0.0368716	0.113339	0.0275643	1
ENSP00000362268	APOOL	0.313426	0.00511366	0.0124689	1
ENSP00000256682	ARF3	0.0808403	0.0034795	0.00259741	1
ENSP00000273258	ARL6IP5	0.519721	0.00219214	0.00889003	1
ENSP00000339016	ATAD1	0.0465061	0.0947364	0.0287248	1
ENSP00000358737	ATP5F1	0.00244044	0.103252	0.00235792	1
ENSP00000306003	ATP5I	0.00770597	0.471068	0.0239698	1
ENSP00000300688	ATP5L	0.00161356	0.240613	0.00340321	1
ENSP00000397198	ATPAF2	0.0203921	0.0694867	0.0109353	1
ENSP00000292401	AZGP1	0.117209	0.0148032	0.0121302	1
ENSP00000358081	BAG3	0.00538551	0.316062	0.0124556	1
ENSP00000359630	BAI3	0.0753109	0.0499321	0.0252844	1
ENSP00000322991	BCAT2	0.00785843	0.240189	0.0138777	1
ENSP00000352219	BCS1L	0.0285514	0.289472	0.0481875	1
ENSP00000367104	BFSP1	0.00081928	0.589873	0.00418812	1
ENSP00000225698	C1QBP	0.0122208	0.0808039	0.00770288	1
ENSP00000297534	C7orf55	0.00538551	0.170562	0.00747562	1
ENSP00000249364	CALU	0.668376	0.000723736	0.00422661	1
ENSP00000247461	CANX	0.768022	0.000414949	0.00283897	1
ENSP00000295006	CAPN2	0.0174507	0.15449	0.0188789	1
ENSP00000241052	CAT	0.0321996	0.110998	0.0234631	1
ENSP00000291458	CCDC58	0.00138124	0.334057	0.00404332	1
ENSP00000258091	CCT7	0.0321996	0.114507	0.0242255	1
ENSP00000254035	CKMT2	0.00135072	0.513338	0.00572326	1
ENSP00000364934	CLIC1	0.059224	0.00671234	0.00343432	1
ENSP00000363500	CLIC4	0.0280615	0.0170683	0.00410061	1
ENSP00000206446	CMA1	0.0190189	0.179824	0.0155055	1
ENSP00000360939	CMPK1	0.122337	0.00164229	0.00197377	1
ENSP00000325548	CNDP2	0.0968406	0.0739145	0.0430682	1
ENSP00000288532	COQ5	0.00467156	0.632241	0.0201293	1
ENSP00000355486	COX20	0.00817166	0.0984626	0.0065502	1
ENSP00000253452	COX4I1	0.00439315	0.372121	0.012084	1
ENSP00000317780	COX5A	0.0124528	0.389737	0.0305544	1
ENSP00000258424	COX5B	0.571384	0.0133189	0.0434209	1
ENSP00000292907	COX7A1	0.0275791	0.0953142	0.0180281	1
ENSP00000315013	CRAT	0.00726466	0.718833	0.0326531	1
ENSP00000227251	CRYAB	0.0275791	0.115007	0.0212873	1
ENSP00000342056	CS	0.00180126	0.314393	0.00482044	1
ENSP00000344456	CTNNB1	0.783058	0.00329419	0.0184982	1
ENSP00000363620	CUTA	0.0555657	0.0831402	0.0294571	1
ENSP00000341625	CYB5A	0.0601708	0.0343948	0.0152407	1
ENSP00000307786	CYCS	1	0.000679845	0.00569857	1
ENSP00000264161	DARS	0.0040457	0.0645447	0.00245646	1
ENSP00000359151	DBT	0.0480495	0.0104957	0.00452904	1
ENSP00000233084	DDX1	1	0.00133415	0.0107519	1
ENSP00000280346	DLAT	0.00833251	0.473835	0.0257047	1
ENSP00000335304	DLST	0.000563767	0.459384	0.00240607	1
ENSP00000343690	DPYSL3	0.120591	0.013888	0.0125055	1
ENSP00000221418	ECH1	0.00866293	0.968616	0.0484969	1
ENSP00000357535	ECHS1	0.00671223	0.134078	0.00719941	1
ENSP00000301729	ECI1	0.000877921	0.969234	0.00686544	1
ENSP00000330054	EEF1A1	0.894007	0.00274708	0.0166311	1
ENSP00000236957	EEF1B2	0.033886	0.0392083	0.0103178	1
ENSP00000347596	EFEMP1	1	0.00637665	0.0390243	1
ENSP00000265753	EIF4H	0.00538551	0.0820364	0.00394647	1
ENSP00000234590	ENO1	0.00954195	0.644237	0.0373788	1
ENSP00000261735	ERP29	0.0164461	0.345518	0.0350301	1
ENSP00000452762	ETFA	0.514112	0.00128353	0.00555677	1
ENSP00000362817	FABP3	0.00342563	0.193638	0.00546553	1
ENSP00000256104	FABP4	0.108954	0.00370808	0.00332612	1
ENSP00000372112	FAHD1	0.00192343	0.810316	0.0116571	1
ENSP00000233379	FAHD2A	0.00205328	0.554308	0.00887813	1
ENSP00000232125	FAM162A	0.188057	0.0213821	0.0264091	1
ENSP00000262093	FECH	0.00349802	0.794152	0.0191251	1
ENSP00000381362	FNDC3A	0.00135072	0.682404	0.0073592	1
ENSP00000303423	FNTA	0.00249334	0.293516	0.00601808	1
ENSP00000340466	GANAB	0.0703889	0.0107788	0.00628296	1
ENSP00000229239	GAPDH	0.00059101	0.437183	0.00238346	1
ENSP00000362463	GLO1	0.0290489	0.0172937	0.00423677	1
ENSP00000328570	GLRX5	0.00277413	0.484653	0.0102832	1
ENSP00000277865	GLUD1	0.00161356	0.537088	0.00696782	1
ENSP00000305260	GNB2	0.0208054	0.241693	0.0315049	1
ENSP00000359539	GOT1	0.00138124	0.578054	0.00649228	1
ENSP00000245206	GOT2	0.00192343	0.544383	0.0082124	1
ENSP00000332549	GRIN2A	0.00421613	0.191828	0.00660761	1
ENSP00000358727	GSTO1	0.0134212	0.243564	0.0219902	1
ENSP00000381604	GSTP1	0.00228794	0.718731	0.0121639	1
ENSP00000296048	GYG1	0.131388	0.0419077	0.0344231	1
ENSP00000370023	HADHA	0.206375	0.0149054	0.0210212	1
ENSP00000325136	HADHB	0.0190189	0.150961	0.0194694	1
ENSP00000393810	HBD	0.0682325	0.00465569	0.00281296	1
ENSP00000369654	HBD	0.175813	0.00465569	0.00649251	1
ENSP00000265395	HIBADH	0.00448421	0.486791	0.0155066	1
ENSP00000348093	HNRNPAB	0.0211803	0.140354	0.0204118	1
ENSP00000327539	HNRNPH1	0.000962238	0.645599	0.00520415	1
ENSP00000298556	HPRT1	0.171105	0.0425988	0.0444115	1
ENSP00000256216	HSD17B4	0.00349802	0.228699	0.00648993	1
ENSP00000381783	HSDL2	0.0161476	0.10537	0.0126777	1
ENSP00000325875	HSP90AB1	0.00572113	0.0789046	0.00390875	1
ENSP00000299767	HSP90B1	0.0176904	0.48309	0.0493414	1
ENSP00000324173	HSPA5	0.0321996	0.119377	0.0251428	1
ENSP00000363827	HSPG2	0.00560718	0.0612594	0.00314964	1
ENSP00000299518	IDH3A	0.0428368	0.192816	0.0482175	1
ENSP00000415762	IMMT	0.00413011	0.678709	0.0193207	1
ENSP00000388694	ITGB1	0.731312	0.000819842	0.00522005	1
ENSP00000311113	JUP	0.0275791	0.0570969	0.0117153	1
ENSP00000359404	KIAA1107	1	0.00160718	0.0125404	1
ENSP00000419901	L1TD1	0.0109094	0.188167	0.0131649	1
ENSP00000261893	LACTB	0.00209834	0.213658	0.0039441	1
ENSP00000222399	LAMB1	0.0457509	0.0736912	0.0228351	1
ENSP00000258341	LAMC1	0.0193647	0.0709947	0.0104463	1
ENSP00000368722	LDHA	0.0223417	0.297294	0.0396187	1
ENSP00000229319	LDHB	0.00467156	0.0917488	0.00368313	1
ENSP00000260665	LRPPRC	0.131388	0.00245297	0.00305932	1
ENSP00000321070	ME2	0.00372376	0.0736361	0.00254511	1
ENSP00000295065	MEMO1	0.0107037	0.360992	0.0255504	1
ENSP00000299610	MFAP4	0.112177	0.0018537	0.00204497	1
ENSP00000414870	MFSD9	0.0133823	0.122971	0.0122626	1
ENSP00000450323	MMP14	0.00150986	0.931409	0.0106428	1
ENSP00000318318	MPI	0.00321668	0.988376	0.0214623	1
ENSP00000320184	MRPS23	1	0.0035331	0.0248104	1
ENSP00000353408	MSN	0.0421344	0.00973213	0.00355975	1
ENSP00000369519	MTAP	0.00506806	0.383423	0.0141248	1
ENSP00000274813	MUT	0.00205328	0.353099	0.00600595	1
ENSP00000223364	MYL7	0.0701839	0.040591	0.0190477	1
ENSP00000403817	NACA	0.0435496	0.0703094	0.0210838	1
ENSP00000318472	NCAM1	0.0611308	0.0612624	0.0245496	1
ENSP00000398290	NDUFA3	0.0155653	0.0318313	0.00427753	1
ENSP00000362873	NDUFA8	0.0167495	0.0188858	0.00283326	1
ENSP00000266544	NDUFA9	0.0144573	0.109008	0.0116201	1
ENSP00000379417	NDUFAF6	0.0913909	0.0750209	0.0418019	1
ENSP00000237889	NDUFB3	0.00671223	0.184207	0.00956954	1
ENSP00000418354	NDUFB5	0.0139305	0.0949323	0.0100653	1
ENSP00000276689	NDUFB9	0.00991577	0.563363	0.0344596	1
ENSP00000281031	NDUFC2	0.0193647	0.0108612	0.00200342	1
ENSP00000263774	NDUFS3	0.00157828	0.200084	0.0028651	1
ENSP00000322450	NDUFV1	0.00164957	0.9244	0.011412	1
ENSP00000327268	NDUFV2	0.00801364	0.606704	0.0306905	1
ENSP00000349389	NEK11	0.011372	0.133234	0.0115412	1
ENSP00000358307	NHLRC2	0.0875923	0.0451148	0.0260497	1
ENSP00000216121	NIPSNAP1	0.00538551	0.551674	0.020282	1
ENSP00000466777	NMT1	0.000664628	0.412596	0.00253169	1
ENSP00000365659	NPPA	0.00135072	0.386631	0.00442909	1
ENSP00000472138	NR1H2	0.00249334	0.567162	0.0107108	1
ENSP00000281081	NUBPL	0.0333154	0.090076	0.0208376	1
ENSP00000222673	OGDH	0.0040457	0.822012	0.0223116	1
ENSP00000284719	OLA1	0.0039629	0.18224	0.00603068	1
ENSP00000380378	PAFAH1B1	0.00271573	0.326361	0.00716902	1
ENSP00000254908	PCBD2	0.003084	0.514761	0.0118883	1
ENSP00000251654	PCCB	0.00244044	0.200814	0.0042703	1
ENSP00000355105	PCDH11X	1	0.000990935	0.00801399	1
ENSP00000227868	PDHX	0.00866293	0.183306	0.0118781	1
ENSP00000243040	PFDN5	0.113819	0.0240219	0.0189451	1
ENSP00000359991	PGAM1	0.00595544	0.441797	0.0181612	1
ENSP00000297283	PGAM2	0.00081928	0.878802	0.00592731	1
ENSP00000360125	PGM1	0.000664628	0.87074	0.00489368	1
ENSP00000323856	PLEC	0.00172386	0.493787	0.00689844	1
ENSP00000300055	PLIN1	1	0.000374887	0.00181886	1
ENSP00000225174	PPIF	0.00527772	0.0388694	0.00195881	1
ENSP00000221138	PPP2CB	0.0640913	0.024527	0.0120344	1
ENSP00000301522	PRDX2	0.00150986	0.588175	0.00710919	1
ENSP00000342026	PRDX6	0.00123484	0.622936	0.00626659	1
ENSP00000340944	PTPN11	0.00200912	0.41612	0.00677628	1
ENSP00000349541	PTRF	0.0014767	0.144808	0.00199468	1
ENSP00000281243	QDPR	0.0150021	0.454963	0.0408623	1
ENSP00000346402	RNH1	0.00770597	0.255477	0.0141876	1
ENSP00000363676	RPL11	0.0155653	0.0200774	0.0027573	1
ENSP00000398888	RPL11	0.0442727	0.0200774	0.00694192	1
ENSP00000354739	RPL12	0.00883258	0.0354648	0.00279459	1
ENSP00000375730	RPL13A	0.0144573	0.260569	0.0246899	1
ENSP00000345156	RPL14	0.0387727	0.0560739	0.0153455	1
ENSP00000352143	RPL17-C18orf32	0.0252765	0.0361841	0.00721445	1
ENSP00000346088	RPL22	0.648286	0.00560859	0.0237946	1
ENSP00000293842	RPL26	0.353408	0.0129992	0.028523	1
ENSP00000253788	RPL27	0.0271042	0.0303752	0.00650113	1
ENSP00000346015	RPL27A	0.0134212	0.0290754	0.00342226	1
ENSP00000259469	RPL35	0.00918102	0.101301	0.00733954	1
ENSP00000311430	RPL4	0.0316542	0.0398065	0.00955471	1
ENSP00000359345	RPL5	0.125892	0.0119075	0.0109776	1
ENSP00000339795	RPL7	0.0136737	0.375286	0.0320353	1
ENSP00000262584	RPL8	0.059224	0.0965786	0.0291474	1
ENSP00000322419	RPLP2	0.0141917	0.0191808	0.00243486	1
ENSP00000296255	RPN1	0.247412	0.00897069	0.0155242	1
ENSP00000228140	RPS13	1	0.000328182	0.00309238	1
ENSP00000211372	RPS18	0.263582	0.00513562	0.010173	1
ENSP00000414321	RPS24	0.00866293	0.0570911	0.00418014	1
ENSP00000435096	RPS25	0.102745	0.0316503	0.0214081	1
ENSP00000348849	RPS26	0.0244047	0.00870802	0.00196609	1
ENSP00000272317	RPS27A	0.00277413	0.171322	0.00407282	1
ENSP00000278572	RPS3	0.0193647	0.0829021	0.0119231	1
ENSP00000362744	RPS4X	0.0400878	0.00640519	0.00227435	1
ENSP00000361283	RPS8	0.0150021	0.092384	0.0103973	1
ENSP00000419692	RXRA	0.003084	0.922762	0.0195353	1
ENSP00000357799	S100A10	0.04076	0.168482	0.0408649	1
ENSP00000344822	S100A13	0.00583721	0.958406	0.0345972	1
ENSP00000264932	SDHA	0.00496614	0.940516	0.0297307	1
ENSP00000364699	SDHD	0.0846099	0.00463804	0.00359134	1
ENSP00000402056	SERPINF2	0.00654715	0.295111	0.0138208	1
ENSP00000350894	SERPINH1	0.357617	0.000746226	0.00236853	1
ENSP00000318012	SET	0.00180126	0.512755	0.00736164	1
ENSP00000431705	SGK1	0.193495	0.035164	0.0417891	1
ENSP00000264554	SHC2	0.367876	0.0055159	0.0148349	1
ENSP00000388658	SLC25A12	0.00277413	0.269125	0.00618262	1
ENSP00000188376	SLC25A3	0.0257228	0.185343	0.0302826	1
ENSP00000371291	SNPH	0.0271734	0.275561	0.0445931	1
ENSP00000272348	SNRPG	0.635135	0.00169929	0.00886902	1
ENSP00000320885	SPAST	1	0.00824715	0.0495952	1
ENSP00000307432	SUCLG2	0.0014124	0.923367	0.00997068	1
ENSP00000266971	SUOX	0.0101076	0.0529289	0.00458878	1
ENSP00000347380	SYNCRIP	0.00726466	0.0539113	0.00354674	1
ENSP00000278968	TAGLN	0.0414422	0.104199	0.0272674	1
ENSP00000335561	TCF20	0.00388166	0.382519	0.0112255	1
ENSP00000317334	TCP1	0.35405	0.00127884	0.00408883	1
ENSP00000339730	THBS4	1	0.00188628	0.0141263	1
ENSP00000327315	TIAM2	0.329788	0.0123884	0.0267866	1
ENSP00000420219	TMEM110	0.261716	0.0175103	0.0293549	1
ENSP00000337022	TNNI1	0.540179	0.010542	0.0328893	1
ENSP00000371465	TOM1	0.0249973	0.0721298	0.0131509	1
ENSP00000216034	TOMM22	0.120591	0.0626173	0.0440349	1
ENSP00000229270	TPI1	0.00506806	0.587488	0.0202494	1
ENSP00000300933	TPM4	0.0150021	0.227483	0.0229407	1
ENSP00000336799	TUBA1B	0.00866293	0.0877489	0.00618949	1
ENSP00000333326	TUBA8	0.00833251	0.557893	0.0296615	1
ENSP00000341289	TUBB4B	0.004577	0.0966363	0.00381418	1
ENSP00000261965	TUBGCP3	0.00196282	0.681828	0.0101901	1
ENSP00000216185	TXN2	0.0261761	0.150537	0.0258864	1
ENSP00000340305	UBE2V1	0.00357182	0.687423	0.0172443	1
ENSP00000338703	UGP2	0.0227413	0.144697	0.0220823	1
ENSP00000332887	UQCR10	0.0139305	0.423577	0.0360435	1
ENSP00000287022	UQCRB	0.0231473	0.257383	0.036148	1
ENSP00000203407	UQCRC1	0.000680349	0.752618	0.00438713	1
ENSP00000367934	UQCRQ	0.0101076	0.219137	0.0156621	1
ENSP00000261601	USP14	0.00572113	0.543995	0.0211473	1
ENSP00000345656	VAPA	0.033886	0.0857335	0.0195868	1
ENSP00000351777	VCP	0.0186786	0.0552246	0.00830812	1
ENSP00000265333	VDAC1	0.00321668	0.635163	0.0146678	1
ENSP00000224237	VIM	0.0119927	0.206261	0.0171595	1
ENSP00000264335	YWHAE	0.00496614	0.0848282	0.0037428	1
ENSP00000309503	YWHAZ	0.0300672	0.0396527	0.0092712	1
ENSP00000323678	ZADH2	0.00157828	0.31827	0.00434963	1
ENSP00000248211	ZNF10	0.010184	0.636186	0.0391831	1
ENSP00000354964	ZNF318	0.235605	0.00424979	0.00797652	1
ENSP00000324422	ZYX	0.00448421	0.923723	0.026862	1
