# Supplementary material for: Integrative multiomics study for validation of mechanisms in radiation-induced ischemic heart disease in Mayak workers
Source: PLoS One. 2018 Dec 31;13(12):e0209626. doi: 10.1371/journal.pone.0209626 (PMC6312255; doi:10.1371/journal.pone.0209626)
Supplement: S5 File — (XLSX) [file pone.0209626.s006.xlsx]

## Sheet: integrative
Supplementary Table S5 - Integrative Multiomics Study for Validation Of Mechanisms in Radiation-Induced Ischemic Heart Disease
Anna Papiez, Omid Azimzadeh, Tamara Azizova, Maria Moseeva, Natasa Anastasov, Jan Smida, Soile Tapio, Joanna Polanska
KEGG pathways enriched by deregulated transcript/protein pairs identified using integrative analysis approach
PATHWAY DESCRIPTION	OBSERVED GENE COUNT	P-VALUE	PROTEINS
Pyruvate metabolism	6	9.91e-07	ACAT1,ALDH7A1,ALDH9A1,DLD,MDH1,PDHB
Glycolysis / Gluconeogenesis	6	4.09e-06	ADH5,ALDH7A1,ALDH9A1,DLD,PDHB,PGK1
Carbon metabolism	7	4.09e-06	ACADM,ACAT1,ADH5,DLD,MDH1,PDHB,PGK1
Fatty acid degradation	5	1.83e-05	ACADM,ACAT1,ADH5,ALDH7A1,ALDH9A1
Valine, leucine and isoleucine degradation	5	1.83e-05	ACADM,ACAT1,ALDH7A1,ALDH9A1,DLD
Propanoate metabolism	4	0.000169	ACADM,ACAT1,ALDH7A1,ALDH9A1
Metabolic pathways	14	0.000788	ACADM,ACAT1,ADH5,ALDH7A1,ALDH9A1,ATP6V1A,CES1,COX6C,DLD,LAP3,MDH1,NDUFS1,PDHB,PGK1
Citrate cycle (TCA cycle)	3	0.00368	DLD,MDH1,PDHB
beta-Alanine metabolism	3	0.00368	ACADM,ALDH7A1,ALDH9A1
Tryptophan metabolism	3	0.00809	ACAT1,ALDH7A1,ALDH9A1
Vasopressin-regulated water reabsorption	3	0.0105	ADCY6,ARHGDIB,RAB5A
Lysine degradation	3	0.0141	ACAT1,ALDH7A1,ALDH9A1
Oxidative phosphorylation	4	0.018	ATP6V1A,COX6C,NDUFS1,PPA1
Arginine and proline metabolism	3	0.018	ALDH7A1,ALDH9A1,LAP3
Phagosome	4	0.0233	ATP6V1A,CD36,LAMP2,RAB5A
PPAR signaling pathway	3	0.0259	ACADM,CD36,FABP5
Proximal tubule bicarbonate reclamation	2	0.0283	AQP1,MDH1
Bacterial invasion of epithelial cells	3	0.0283	ARPC3,RHOA,SEPT2
Terpenoid backbone biosynthesis	2	0.0322	ACAT1,PCYOX1
Ascorbate and aldarate metabolism	2	0.0413	ALDH7A1,ALDH9A1
Glyoxylate and dicarboxylate metabolism	2	0.0413	ACAT1,MDH1
Histidine metabolism	2	0.0459	ALDH7A1,ALDH9A1

## Sheet: restrictive genes
KEGG pathways enriched by deregulated transcripts identified using restrictive analysis approach
PATHWAY DESCRIPTION	OBSERVED GENE COUNT	P-VALUE	GENES
Phagosome	43	5.40201e-11	CLEC4M,CTSS,ATP6V1C2,HLA-A,HLA-B,HLA-C,HLA-DMA,HLA-DMB,HLA-DPA1,HLA-DPB1,HLA-DQA2,HLA-DRA,HLA-DRB1,HLA-DRB4,HLA-DRB5,HLA-E,HLA-G,ITGAM,ITGB1,ITGB2,LAMP2,MSR1,NCF4,ATP6V1A,ATP6V1E1,SEC61A2,RAB5A,RAC1,TAP1,TAP2,THBS1,THBS2,THBS4,TLR4,TUBB2A,TUBA1A,COLEC11,COLEC12,CANX,EEA1,ATP6V0E1,VAMP3,CD36
Antigen processing and presentation	25	3.08615e-08	IFI30,CTSS,PDIA3,HLA-A,HLA-B,HLA-C,HLA-DMA,HLA-DMB,HLA-DPA1,HLA-DPB1,HLA-DQA2,HLA-DRA,HLA-DRB1,HLA-DRB4,HLA-DRB5,HLA-E,HLA-G,HSPA8,B2M,PSME1,PSME2,TAP1,TAP2,CANX,CD74
Viral myocarditis	21	6.53603e-08	DMD,EIF4G2,HLA-A,HLA-B,HLA-C,HLA-DMA,HLA-DMB,HLA-DPA1,HLA-DPB1,HLA-DQA2,HLA-DRA,HLA-DRB1,HLA-DRB4,HLA-DRB5,HLA-E,HLA-G,ITGAL,ITGB2,CYCS,RAC1,CAV1
Allograft rejection	14	6.56434e-06	HLA-A,HLA-B,HLA-C,HLA-DMA,HLA-DMB,HLA-DPA1,HLA-DPB1,HLA-DQA2,HLA-DRA,HLA-DRB1,HLA-DRB4,HLA-DRB5,HLA-E,HLA-G
Type I diabetes mellitus	15	6.73271e-06	CPE,HLA-A,HLA-B,HLA-C,HLA-DMA,HLA-DMB,HLA-DPA1,HLA-DPB1,HLA-DQA2,HLA-DRA,HLA-DRB1,HLA-DRB4,HLA-DRB5,HLA-E,HLA-G
Cell adhesion molecules (CAMs)	32	7.11363e-06	CDH5,VCAN,NFASC,ICOSLG,CNTNAP2,HLA-A,HLA-B,HLA-C,HLA-DMA,HLA-DMB,HLA-DPA1,HLA-DPB1,HLA-DQA2,HLA-DRA,HLA-DRB1,HLA-DRB4,HLA-DRB5,HLA-E,HLA-G,ICAM2,ITGA6,ITGAL,ITGAM,ITGB1,ITGB2,F11R,PTPRC,PTPRF,JAM2,SDC2,ITGA8,ESAM
Herpes simplex infection	37	1.54985e-05	FOS,HLA-A,HLA-B,HLA-C,HLA-DMA,HLA-DMB,HLA-DPA1,HLA-DPB1,HLA-DQA2,HLA-DRA,HLA-DRB1,HLA-DRB4,HLA-DRB5,HLA-E,HLA-G,HNRNPK,IFIT1,IFNA4,IFNAR1,IFNGR1,ARNTL,NFKB1,OAS2,CYCS,PPP1CB,SRSF1,SKP1,TAF13,TAP1,TAP2,TBP,TLR3,IKBKG,PER3,PER2,CD74,CDK1
Leishmaniasis	20	1.73177e-05	CR1,FOS,HLA-DMA,HLA-DMB,HLA-DPA1,HLA-DPB1,HLA-DQA2,HLA-DRA,HLA-DRB1,HLA-DRB4,HLA-DRB5,IFNGR1,ITGAM,ITGB1,ITGB2,NCF4,NFKB1,MAPK13,PTPN6,TLR4
Graft-versus-host disease	14	1.81065e-05	HLA-A,HLA-B,HLA-C,HLA-DMA,HLA-DMB,HLA-DPA1,HLA-DPB1,HLA-DQA2,HLA-DRA,HLA-DRB1,HLA-DRB4,HLA-DRB5,HLA-E,HLA-G
Spliceosome	29	2.81392e-05	U2AF1L5,BCAS2,TCERG1,DHX15,ACIN1,SYF2,HNRNPK,HSPA8,MAGOH,PLRG1,PRPF38B,RBM25,SRSF1,SNRNP70,SNRPB,SNRPB2,SNRPC,SNRPD1,SNRPD3,SNRPF,SNRPG,U2AF1,DDX39B,PHF5A,PRPF18,PRPF3,DHX38,DDX46,THOC1
Rap1 signaling pathway	39	5.37612e-05	ADCY1,RAPGEF4,ADCY6,CTNNB1,EFNA1,F2R,FGF2,FGF10,SIPA1L3,FLT1,FYB,INSR,ITGAL,ITGAM,ITGB1,ITGB2,KDR,KIT,RHOA,MET,NRAS,PLCE1,PIK3CD,PLCB2,PLCB3,APBB1IP,PRKCZ,MAPK13,PARD3,RAC1,RAP1B,THBS1,VEGFA,VEGFC,CALM1,CALM2,PIK3R3,FARP2,CDC42
Proteasome	14	5.91756e-05	PSMD14,PSMA1,PSMA2,PSMA3,PSMA4,PSMB1,PSMB2,PSMB4,PSMB8,PSMB9,PSMC6,PSMD1,PSME1,PSME2
Bacterial invasion of epithelial cells	19	8.99993e-05	ARPC5,ARPC3,ARPC2,CTNNB1,DNM1,SEPT8,SHC2,CTNNA3,ITGB1,RHOA,MET,SEPT2,PIK3CD,RAC1,WAS,PIK3R3,CAV1,CBLB,CDC42
Autoimmune thyroid disease	15	0.000109543	HLA-A,HLA-B,HLA-C,HLA-DMA,HLA-DMB,HLA-DPA1,HLA-DPB1,HLA-DQA2,HLA-DRA,HLA-DRB1,HLA-DRB4,HLA-DRB5,HLA-E,HLA-G,IFNA4
Rheumatoid arthritis	20	0.000333398	CTSK,FLT1,FOS,ATP6V1C2,HLA-DMA,HLA-DMB,HLA-DPA1,HLA-DPB1,HLA-DQA2,HLA-DRA,HLA-DRB1,HLA-DRB4,HLA-DRB5,ITGAL,ITGB2,ATP6V1A,ATP6V1E1,TLR4,VEGFA,ATP6V0E1
Fluid shear stress and atherosclerosis	27	0.000354571	CDH5,CTNNB1,DUSP1,FOS,GSTM1,GSTM5,GSTT1,KDR,RHOA,MGST2,MMP9,NFKB1,PIK3CD,PRKAA2,PRKCZ,MAPK13,RAC1,SDC2,TXN,SUMO1,VEGFA,CALM1,CALM2,PIK3R3,IKBKG,CAV1,ACVR2A
Leukocyte transendothelial migration	23	0.000418639	CDH5,MYL12B,RAPGEF4,CTNNB1,CTNNA3,ITGAL,ITGAM,ITGB1,ITGB2,RHOA,MMP9,NCF4,F11R,PIK3CD,MAPK13,JAM2,RAC1,RAP1B,VAV1,PIK3R3,ACTN1,ESAM,CDC42
Adherens junction	17	0.000434501	CTNNB1,CTNNA3,INSR,RHOA,LMO7,MET,PARD3,PTPN6,PTPRB,PTPRF,RAC1,SNAI2,WAS,YES1,ACTN1,FARP2,CDC42
Asthma	10	0.000488487	HLA-DMA,HLA-DMB,HLA-DPA1,HLA-DPB1,HLA-DQA2,HLA-DRA,HLA-DRB1,HLA-DRB4,HLA-DRB5,CCL11
Proteoglycans in cancer	35	0.000563336	CTNNB1,DCN,FGF2,GPC3,ANK3,IGF2,ITGB1,ITPR3,KDR,RHOA,LUM,MET,MMP9,NRAS,PLCE1,PIK3CD,PLAU,PPP1R12C,PPP1CB,MAPK13,PTPN6,RAC1,RPS6,SDC2,THBS1,TLR4,VEGFA,WNT9A,FZD4,FZD6,PIK3R3,CAV1,CBLB,ARHGEF1,CDC42
Hematopoietic cell lineage	20	0.000924876	CR1,HLA-DMA,HLA-DMB,HLA-DPA1,HLA-DPB1,HLA-DQA2,HLA-DRA,HLA-DRB1,HLA-DRB4,HLA-DRB5,IL7R,IL9R,ITGA6,ITGAM,KIT,MME,CD9,CD36,CD38,CD59
HTLV-I infection	40	0.00160501	ADCY1,ADCY6,CTNNB1,EGR1,EGR2,FDPS,CRTC1,FOS,KAT2A,HLA-A,HLA-B,HLA-C,HLA-DMA,HLA-DMB,HLA-DPA1,HLA-DPB1,HLA-DQA2,HLA-DRA,HLA-DRB1,HLA-DRB4,HLA-DRB5,HLA-E,HLA-G,ITGAL,ITGB2,NFKB1,NRAS,PCNA,PIK3CD,POLB,POLE,PPP3R1,TBP,WNT9A,CANX,FZD4,FZD6,PIK3R3,IKBKG,CDC23
Ribosome	27	0.00181143	MRPL13,MRPL22,MRPS18C,MRPL30,MRPS18A,RPL9,RPL21,RPL22,RPL30,RPL34,RPL35A,RPL36AL,RPL37,RPL37A,RPL38,RPS3A,RPS4X,RPS6,RPS13,RPS15A,RPS18,RPS23,RPS28,RPS29,MRPL17,MRPS5,RPL23
RNA transport	29	0.00211205	SRRM1,RPP30,POP1,EEF1A1,EIF4A1,EIF4A2,EIF4G2,ACIN1,SNORD3B-1,PABPC1,RGPD4,EIF3E,RGPD1,MAGOH,NUP54,PNN,NDC1,UPF3B,UPF3A,RGPD3,EIF3CL,RGPD2,SUMO1,SNORD3C,DDX39B,PABPC1L,EIF3C,NUP155,THOC1
Tuberculosis	30	0.00215398	CLEC4M,CR1,CTSS,HLA-DMA,HLA-DMB,HLA-DPA1,HLA-DPB1,HLA-DQA2,HLA-DRA,HLA-DRB1,HLA-DRB4,HLA-DRB5,HSPA9,IFNA4,IFNGR1,ITGAM,ITGB2,RHOA,LAMP2,NFKB1,CYCS,PPP3R1,MAPK13,RAB5A,TLR4,CALM1,CALM2,EEA1,KSR1,CD74
Influenza A	29	0.00252688	NLRP3,FDPS,HLA-DMA,HLA-DMB,HLA-DPA1,HLA-DPB1,HLA-DQA2,HLA-DRA,HLA-DRB1,HLA-DRB4,HLA-DRB5,HSPA8,IFNA4,IFNAR1,IFNGR1,MX1,NFKB1,OAS2,PIK3CD,CYCS,MAPK13,TLR3,TLR4,DDX39B,PIK3R3,TNFSF10,TNFRSF10A,IL33,RSAD2
Th1 and Th2 cell differentiation	18	0.00301771	FOS,HLA-DMA,HLA-DMB,HLA-DPA1,HLA-DPB1,HLA-DQA2,HLA-DRA,HLA-DRB1,HLA-DRB4,HLA-DRB5,IFNGR1,MAF,NFKB1,PPP3R1,MAML3,MAPK13,MAML2,IKBKG
Renin secretion	14	0.00343071	ADCY6,ACE,AQP1,ITPR3,KCNJ2,PDE3A,PDE3B,PLCB2,PLCB3,PPP3R1,CACNA1C,CALM1,CALM2,ORAI1
Complement and coagulation cascades	16	0.00351627	CLU,CR1,A2M,F2R,F5,F13A1,ITGAM,ITGB2,CD46,PLAU,PROS1,TFPI,SERPING1,C6,C7,CD59
Kaposi's sarcoma-associated herpesvirus infection	30	0.00389546	GABARAPL2,CTNNB1,FGF2,FOS,GNG11,CXCL2,HLA-A,HLA-B,HLA-C,HLA-E,HLA-G,IFNA4,IFNAR1,IFNGR1,ITPR3,NFKB1,NRAS,PIK3CD,CYCS,PPP3R1,MAPK13,RAC1,ATG3,TLR3,VEGFA,CALM1,CALM2,PIK3R3,IKBKG,CLEC2B
Epstein-Barr virus infection	32	0.00419974	PSMD14,HLA-A,HLA-B,HLA-C,HLA-DPA1,HLA-DPB1,HLA-DQA2,HLA-DRA,HLA-DRB1,HLA-DRB4,HLA-DRB5,HLA-E,HLA-G,HSPA8,ITGAL,NFKB1,PIK3CD,POLR2G,POLR2H,MAPK13,PSMC6,PSMD1,PTMA,POLR3D,TBP,TNFAIP3,YWHAB,PIK3R3,IKBKG,CD38,NCOR2,CDK1
Natural killer cell mediated cytotoxicity	23	0.00456877	SHC2,NCR3,HLA-A,HLA-B,HLA-C,HLA-E,HLA-G,ICAM2,IFNA4,IFNAR1,IFNGR1,ITGAL,ITGB2,NRAS,PIK3CD,PPP3R1,PTPN6,RAC1,VAV1,ULBP2,PIK3R3,TNFSF10,TNFRSF10A
Renin-angiotensin system	7	0.00498648	ATP6AP2,CPA3,ACE,AGTR2,MME,PRCP,THOP1
Legionellosis	12	0.00585651	CR1,EEF1A1,CXCL2,HSPA8,ITGAM,ITGB2,NAIP,NFKB1,SAR1B,CYCS,RAB1A,TLR4
Pathogenic Escherichia coli infection	12	0.00585651	ARPC5,ARPC3,ARPC2,CTNNB1,ITGB1,RHOA,TLR4,TUBB2A,WAS,TUBA1A,NCK2,CDC42
Osteoclast differentiation	22	0.00589768	LILRB2,LILRB1,LILRB5,LILRB4,LILRA1,OSCAR,CTSK,FOS,FOSB,IFNAR1,IFNGR1,JUNB,NCF4,NFKB1,PIK3CD,PPP3R1,MAPK13,RAC1,TEC,PIK3R3,IKBKG,GAB2
mRNA surveillance pathway	17	0.00633612	SRRM1,CLP1,ACIN1,SMG6,GSPT2,PABPC1,MAGOH,PCF11,PNN,PPP1CB,PPP2CA,UPF3B,UPF3A,DDX39B,WDR82,PABPC1L,SYMPK
Staphylococcus aureus infection	12	0.00681035	HLA-DMA,HLA-DMB,HLA-DPA1,HLA-DPB1,HLA-DQA2,HLA-DRA,HLA-DRB1,HLA-DRB4,HLA-DRB5,ITGAL,ITGAM,ITGB2
Ras signaling pathway	35	0.00759886	RASA4B,RASA4,EFNA1,FGF2,FGF10,RASA3,FLT1,SHC2,GNG11,IGF2,INSR,KDR,KIT,RHOA,MET,NFKB1,NRAS,NTRK1,NTRK2,PLCE1,PIK3CD,RAB5A,RAC1,RAP1B,STK4,VEGFA,VEGFC,CALM1,CALM2,PIK3R3,IKBKG,SYNGAP1,KSR1,GAB2,CDC42
Circadian rhythm	8	0.00820167	LOC400927-CSNK1E,CSNK1E,ARNTL,NPAS2,PRKAA2,SKP1,PER3,PER2
Inflammatory bowel disease (IBD)	13	0.00904588	HLA-DMA,HLA-DMB,HLA-DPA1,HLA-DPB1,HLA-DQA2,HLA-DRA,HLA-DRB1,HLA-DRB4,HLA-DRB5,IFNGR1,MAF,NFKB1,TLR4
Systemic lupus erythematosus	22	0.0092826	H3F3A,H3F3B,HLA-DMA,HLA-DMB,HLA-DPA1,HLA-DPB1,HLA-DQA2,HLA-DRA,HLA-DRB1,HLA-DRB4,HLA-DRB5,SNRPB,SNRPD1,SNRPD3,C6,C7,HIST2H2AC,HIST1H4K,HIST1H4J,HIST1H2BK,ACTN1,HIST1H2BJ
Toxoplasmosis	19	0.0126673	ALOX5,HLA-DMA,HLA-DMB,HLA-DPA1,HLA-DPB1,HLA-DQA2,HLA-DRA,HLA-DRB1,HLA-DRB4,HLA-DRB5,HSPA8,IFNGR1,ITGA6,ITGB1,NFKB1,CYCS,MAPK13,TLR4,IKBKG
Regulation of actin cytoskeleton	31	0.0140292	ARPC5,ARPC3,ARPC2,MYL12B,CFL1,DIAPH2,F2R,FGF2,FGF10,NCKAP1L,INSRR,ITGA6,ITGAL,ITGAM,ITGB1,ITGB2,RHOA,NRAS,PIK3CD,PPP1R12C,PPP1CB,RAC1,TMSB4X,VAV1,WAS,PIK3R3,ITGA8,ACTN1,FGD3,ARHGEF1,CDC42
Intestinal immune network for IgA production	10	0.0181463	ICOSLG,HLA-DMA,HLA-DMB,HLA-DPA1,HLA-DPB1,HLA-DQA2,HLA-DRA,HLA-DRB1,HLA-DRB4,HLA-DRB5
Malaria	10	0.0181463	CR1,ITGAL,ITGB2,MET,SDC2,THBS1,THBS2,THBS4,TLR4,CD36
B cell receptor signaling pathway	13	0.0186196	FOS,NFKB1,NRAS,PIK3CD,PPP3R1,PTPN6,RAC1,VAV1,CARD11,PIK3R3,IKBKG,IFITM1,CD79B
T cell receptor signaling pathway	17	0.021058	FOS,RHOA,NFKB1,NRAS,PIK3CD,PPP3R1,MAPK13,PTPN6,PTPRC,TEC,VAV1,NCK2,CARD11,PIK3R3,IKBKG,CBLB,CDC42
Neurotrophin signaling pathway	19	0.0212152	IRAK3,SHC2,BEX3,RHOA,ARHGDIB,ARHGDIG,NFKB1,NRAS,NTRK1,NTRK2,PIK3CD,MAPK13,PSEN1,RAC1,RAP1B,CALM1,CALM2,PIK3R3,CDC42
Shigellosis	12	0.0218883	ARPC5,ARPC3,ARPC2,U2AF1L5,ITGB1,NFKB1,MAPK13,RAC1,U2AF1,WAS,IKBKG,CDC42
Vasopressin-regulated water reabsorption	9	0.0240524	DCTN6,ADCY6,ARHGDIB,ARHGDIG,AVPR2,RAB5A,STX4,DYNLL1,RAB11A
Lysosome	19	0.0290077	NPC2,CTSH,CTSK,CTSO,CTSS,GGA3,MFSD8,GALNS,GGA1,SLC17A5,GM2A,GNS,LAMP2,LIPA,MAN2B1,NPC1,PPT1,CD164,LAPTM4A
Fatty acid elongation	6	0.0298984	ACOT2,HSD17B12,HACD3,ELOVL2,PPT1,ELOVL5
Epithelial cell signaling in Helicobacter pylori infection	12	0.0302771	ATP6V1C2,MET,NFKB1,F11R,ATP6V1A,ATP6V1E1,MAPK13,JAM2,RAC1,IKBKG,ATP6V0E1,CDC42
Pertussis	13	0.0312346	CFL1,NLRP3,FOS,ITGAM,ITGB1,ITGB2,RHOA,NFKB1,MAPK13,TLR4,SERPING1,CALM1,CALM2
Propanoate metabolism	7	0.0317065	DLD,ABAT,ACACB,ACADM,ACAT1,BCKDHA,SUCLG1
Viral carcinogenesis	28	0.0335494	EGR2,EGR3,KAT2A,MRPS18B,HLA-A,HLA-B,HLA-C,HLA-E,HLA-G,HNRNPK,RHOA,NFKB1,NRAS,PIK3CD,POLB,RAC1,TBP,YWHAB,HIST1H4K,HIST1H4J,MAD1L1,PIK3R3,IKBKG,HIST1H2BK,ACTN1,HIST1H2BJ,CDK1,CDC42
Nucleotide excision repair	9	0.0356095	BIVM-ERCC5,CETN2,DDB2,ERCC5,RPA4,LIG1,PCNA,POLE,RPA2
Apelin signaling pathway	20	0.0433088	ADCY1,PPARGC1A,ADCY6,GABARAPL2,CTGF,APLNR,EGR1,GNG11,ITPR3,MYL4,NRAS,PDE3B,PLCB2,PLCB3,PLIN1,PRKAA2,ACTA2,RPS6,CALM1,CALM2
Focal adhesion	27	0.0482704	MYL12B,COL4A4,CTNNB1,FLT1,SHC2,ITGA6,ITGB1,KDR,RHOA,MET,PIK3CD,PPP1R12C,PPP1CB,RAC1,RAP1B,TNN,THBS1,THBS2,THBS4,VAV1,VEGFA,VEGFC,PIK3R3,ITGA8,CAV1,ACTN1,CDC42

## Sheet: restrictive proteins
KEGG pathways enriched by deregulated proteins identified using restrictive analysis approach
PATHWAY DESCRIPTION	OBSERVED GENE COUNT	P-VALUE	PROTEINS
Metabolic pathways	60	8.73e-16	ACAA1,ACAA2,ACADM,ACADVL,ACSL1,AHCY,AK1,AKR1A1,ALAD,ALDOA,ATP5A1,ATP5B,ATP5D,ATP5F1,ATP5L,COX6B1,CS,CYC1,DBT,DCXR,DLAT,DLD,FAHD1,FECH,GLUD1,GOT2,HAL,HSD17B4,IDH3A,IVD,LAP3,MCCC1,ME1,MLYCD,MUT,NDUFA11,NDUFA13,NDUFA3,NDUFAB1,NDUFB11,NDUFB5,NDUFS2,PAFAH1B1,PCCA,PCCB,PDHA1,PDHX,PFKM,PGAM1,PKM,PTGDS,PTGES2,QDPR,SDHA,SUCLA2,SUCLG1,TKT,TST,UGP2,UQCRH
Carbon metabolism	20	3.27e-15	ACADM,ALDOA,CS,DLAT,DLD,GOT2,IDH3A,ME1,ME2,MUT,PCCA,PCCB,PDHA1,PFKM,PGAM1,PKM,SDHA,SUCLA2,SUCLG1,TKT
Parkinson s disease	20	1.15e-12	ATP5A1,ATP5B,ATP5D,ATP5F1,COX6B1,COX7A1,CYC1,NDUFA11,NDUFA13,NDUFA3,NDUFAB1,NDUFB11,NDUFB5,NDUFS2,PARK7,SDHA,SLC25A4,UQCRH,VDAC1,VDAC3
Ribosome	19	2.25e-12	RPL11,RPL13A,RPL14,RPL18,RPL27,RPL4,RPL7,RPL7A,RPLP0,RPLP2,RPS12,RPS19,RPS20,RPS24,RPS26,RPS27A,RPS3,RPS4X,RPS6
Oxidative phosphorylation	17	3.44e-10	ATP5A1,ATP5B,ATP5D,ATP5F1,ATP5L,COX6B1,COX7A1,CYC1,NDUFA11,NDUFA13,NDUFA3,NDUFAB1,NDUFB11,NDUFB5,NDUFS2,SDHA,UQCRH
Huntington s disease	19	8.38e-10	ATP5A1,ATP5B,ATP5D,ATP5F1,COX6B1,COX7A1,CYC1,NDUFA11,NDUFA13,NDUFA3,NDUFAB1,NDUFB11,NDUFB5,NDUFS2,SDHA,SLC25A4,UQCRH,VDAC1,VDAC3
Alzheimer s disease	17	1.04e-08	ATP5A1,ATP5B,ATP5D,ATP5F1,COX6B1,COX7A1,CYC1,GRIN2A,NDUFA11,NDUFA13,NDUFA3,NDUFAB1,NDUFB11,NDUFB5,NDUFS2,SDHA,UQCRH
Valine, leucine and isoleucine degradation	10	1.93e-08	ACAA1,ACAA2,ACADM,DBT,DLD,IVD,MCCC1,MUT,PCCA,PCCB
Citrate cycle (TCA cycle)	8	1.31e-07	CS,DLAT,DLD,IDH3A,PDHA1,SDHA,SUCLA2,SUCLG1
Non-alcoholic fatty liver disease (NAFLD)	14	8.49e-07	ADIPOQ,COX6B1,COX7A1,CYC1,NDUFA11,NDUFA13,NDUFA3,NDUFAB1,NDUFB11,NDUFB5,NDUFS2,RXRA,SDHA,UQCRH
Propanoate metabolism	7	7.79e-06	ACADM,MLYCD,MUT,PCCA,PCCB,SUCLA2,SUCLG1
Glyoxylate and dicarboxylate metabolism	6	2.87e-05	CAT,CS,GCSH,MUT,PCCA,PCCB
Pyruvate metabolism	7	3.31e-05	DLAT,DLD,LDHD,ME1,ME2,PDHA1,PKM
Glycolysis / Gluconeogenesis	8	4.66e-05	AKR1A1,ALDOA,DLAT,DLD,PDHA1,PFKM,PGAM1,PKM
Proteasome	7	4.77e-05	PSMA6,PSMA7,PSMB3,PSMB5,PSMB6,PSMC1,PSMC3
Biosynthesis of amino acids	8	0.000133	ALDOA,CS,GOT2,IDH3A,PFKM,PGAM1,PKM,TKT
Peroxisome	8	0.000281	ACAA1,ACSL1,CAT,CRAT,ECH1,GSTK1,HSD17B4,MLYCD
Fatty acid degradation	5	0.00591	ACAA1,ACAA2,ACADM,ACADVL,ACSL1
PPAR signaling pathway	6	0.00668	ACAA1,ACADM,ACSL1,ADIPOQ,ME1,RXRA
Protein processing in endoplasmic reticulum	9	0.00846	CRYAB,HSP90AB1,HSP90B1,HSPA5,HSPA8,PDIA3,PRKCSH,SEC31A,VCP
Fatty acid metabolism	5	0.00849	ACAA1,ACAA2,ACADM,ACADVL,ACSL1
Pathogenic Escherichia coli infection	5	0.0117	ACTG1,CTTN,NCL,TUBA1B,TUBB4B
Proteoglycans in cancer	10	0.0163	ACTG1,CAMK2D,CTTN,DCN,FLNA,HSPG2,LUM,MSN,PTPN11,RPS6
2-Oxocarboxylic acid metabolism	3	0.0208	CS,GOT2,IDH3A
