# Supplementary material for: Integrative multiomics study for validation of mechanisms in radiation-induced ischemic heart disease in Mayak workers
Source: PLoS One. 2018 Dec 31;13(12):e0209626. doi: 10.1371/journal.pone.0209626 (PMC6312255; doi:10.1371/journal.pone.0209626)
Supplement: S6 File — (XLSX) [file pone.0209626.s007.xlsx]

## Sheet: GOBP
Supplementary Table S6 - Integrative Multiomics Study for Validation Of Mechanisms in Radiation-Induced Ischemic Heart Disease
Anna Papiez, Omid Azimzadeh, Tamara Azizova, Maria Moseeva, Natasa Anastasov, Jan Smida, Soile Tapio, Joanna Polanska
Gene Ontology Biological Process terms enriched with significantly deregulated proteins identified with the restrictive and integrative approach
Restrictive approach	Integrative approach
mRNA metabolic process	response to wounding
cellular localization	single-organism catabolic process
cellular protein localization	response to stress
cellular component organization or biogenesis	wound healing
intracellular transport	small molecule metabolic process
symbiosis, encompassing mutualism through parasitism	regulation of body fluid levels
immune system process	sulfur compound catabolic process
cellular component organization	blood coagulation
vesicle-mediated transport	catabolic process
viral process	oxoacid metabolic process
antigen processing and presentation of exogenous peptide antigen	cellular catabolic process
antigen processing and presentation of peptide antigen via MHC class I	amino-acid betaine biosynthetic process
establishment of localization in cell	oxidation-reduction process
multi-organism cellular process	organic substance catabolic process
nitrogen compound metabolic process	organonitrogen compound metabolic process
cellular nitrogen compound metabolic process	carboxylic acid metabolic process
protein localization	organonitrogen compound catabolic process
antigen processing and presentation of exogenous peptide antigen via MHC class I, TAP-dependent	single-organism biosynthetic process
macromolecule localization	keratan sulfate catabolic process
negative regulation of biological process	platelet degranulation
organic cyclic compound metabolic process	metanephric proximal convoluted tubule development
cellular aromatic compound metabolic process	immune system process
intracellular protein transport	small molecule catabolic process
regulation of catalytic activity	extracellular matrix organization
cellular component biogenesis	sulfur compound biosynthetic process
heterocycle metabolic process	innate immune response
localization	carbohydrate metabolic process
positive regulation of molecular function	single-organism metabolic process
protein localization to organelle	symbiosis, encompassing mutualism through parasitism
positive regulation of cellular process	organonitrogen compound biosynthetic process
negative regulation of cellular process	carboxylic acid catabolic process
protein targeting	immune response
regulation of molecular function	regulation of biological quality
cellular component assembly	metanephric proximal tubule development
establishment of localization	glycosaminoglycan catabolic process
establishment of protein localization to organelle	antigen processing and presentation of exogenous peptide antigen via MHC class I, TAP-dependent
regulation of cellular component organization	protein complex subunit organization
anatomical structure development	sulfur compound metabolic process
transport	cell surface receptor signaling pathway
establishment of protein localization	glucose metabolic process
protein transport	acetyl-CoA biosynthetic process from pyruvate
regulation of cellular metabolic process	tricarboxylic acid cycle
organonitrogen compound metabolic process	keratan sulfate biosynthetic process
protein targeting to membrane	platelet activation
nuclear-transcribed mRNA catabolic process, nonsense-mediated decay	carnitine biosynthetic process
nuclear-transcribed mRNA catabolic process	positive regulation of organelle organization
regulation of immune response	cell activation
single-organism developmental process	nucleobase-containing small molecule metabolic process
positive regulation of protein metabolic process	nitrogen compound metabolic process
system development	small GTPase mediated signal transduction
protein localization to membrane	carbohydrate derivative metabolic process
positive regulation of cellular protein metabolic process	organic substance biosynthetic process
regulation of protein metabolic process	generation of precursor metabolites and energy
regulation of cellular protein metabolic process	positive regulation of autophagy
negative regulation of metabolic process
regulation of immune system process
response to stress
organic substance biosynthetic process
positive regulation of response to stimulus
mRNA catabolic process
single-organism cellular process
cellular response to chemical stimulus
peptide metabolic process
platelet degranulation
biosynthetic process
catabolic process
negative regulation of macromolecule metabolic process
organic substance transport
innate immune response
macromolecule catabolic process
cellular metabolic process
regulation of biological quality
immune response-regulating cell surface receptor signaling pathway
response to organic substance
immune response-regulating signaling pathway
regulation of localization
cellular catabolic process
establishment of protein localization to membrane
viral life cycle
macromolecular complex subunit organization
cellular amide metabolic process
activation of immune response
cellular protein metabolic process
positive regulation of immune response
regulation of catabolic process
regulation of cellular ketone metabolic process
organic substance metabolic process
cellular macromolecule catabolic process
SRP-dependent cotranslational protein targeting to membrane
positive regulation of immune system process
macromolecular complex assembly
multi-organism process
regulation of biological process
regulation of response to stress
regulation of cellular catabolic process
mitotic cell cycle phase transition
primary metabolic process
regulation of transferase activity
regulation of proteolysis
negative regulation of cellular metabolic process
single-organism localization
regulation of organelle organization
single-organism transport
actin filament-based process
regulation of cell communication
protein localization to endoplasmic reticulum
positive regulation of transferase activity
metabolic process
regulation of innate immune response
translational initiation
positive regulation of canonical Wnt signaling pathway
single-organism cellular localization
organic substance catabolic process
immune response-activating cell surface receptor signaling pathway
regulation of cellular amino acid metabolic process
regulation of signaling
regulation of cellular process
nucleobase-containing compound catabolic process
negative regulation of molecular function
negative regulation of protein metabolic process
single-organism intracellular transport
positive regulation of cell death
negative regulation of catalytic activity
positive regulation of ubiquitin-protein ligase activity involved in regulation of mitotic cell cycle transition
negative regulation of ubiquitin-protein transferase activity
immune response-activating signal transduction
negative regulation of cellular component organization
defense response
maintenance of location
cellular response to stress
positive regulation of proteolysis involved in cellular protein catabolic process
cellular ketone metabolic process
regulation of cellular amine metabolic process
negative regulation of ubiquitin-protein ligase activity involved in mitotic cell cycle
negative regulation of cellular protein metabolic process
stimulatory C-type lectin receptor signaling pathway
cellular nitrogen compound catabolic process
negative regulation of canonical Wnt signaling pathway
regulation of cell death
cellular response to cytokine stimulus
positive regulation of cell communication
aromatic compound catabolic process
negative regulation of mitotic cell cycle
endocytosis
positive regulation of cellular protein catabolic process
protein metabolic process
apoptotic process
regulation of phosphorus metabolic process
positive regulation of apoptotic process
regulation of defense response
positive regulation of signaling
organonitrogen compound biosynthetic process
phosphorus metabolic process
regulation of programmed cell death
phosphate-containing compound metabolic process
heterocycle catabolic process
negative regulation of Wnt signaling pathway
translation
positive regulation of transport
response to abiotic stimulus
cell death
positive regulation of sequence-specific DNA binding transcription factor activity
membrane organization
response to wounding
peptide biosynthetic process
sulfur compound catabolic process
negative regulation of protein ubiquitination
Golgi vesicle transport
regulation of apoptotic process
positive regulation of ubiquitin-protein transferase activity
positive regulation of signal transduction
regulation of protein catabolic process
response to endogenous stimulus
regulation of ubiquitin-protein transferase activity
regulation of cellular protein catabolic process
mitotic cell cycle
regulation of cellular component size
monocarboxylic acid biosynthetic process
regulation of proteolysis involved in cellular protein catabolic process
positive regulation of NF-kappaB transcription factor activity
organic cyclic compound catabolic process
viral transcription
programmed cell death
positive regulation of protein catabolic process
innate immune response-activating signal transduction
regulation of RNA splicing
hemostasis
response to inorganic substance
negative regulation of cell cycle process
single-organism metabolic process
positive regulation of innate immune response
protein complex subunit organization
blood coagulation
positive regulation of cellular catabolic process
regulation of cell cycle G1/S phase transition
ribosome biogenesis
viral gene expression
small molecule biosynthetic process
protein polymerization
negative regulation of protein modification process
single-organism membrane organization
response to metal ion
negative regulation of transferase activity
regulation of mitotic cell cycle
positive regulation of catabolic process
homeostatic process
negative regulation of programmed cell death
maintenance of location in cell
regulation of protein modification by small protein conjugation or removal
negative regulation of ryanodine-sensitive calcium-release channel activity
wound healing
regulation of transport
response to calcium ion
response to hypoxia
regulation of mitotic cell cycle phase transition
single-organism process
positive regulation of transmembrane transport
response to hormone
maintenance of protein location in cell
response to organic cyclic compound
negative regulation of apoptotic process
positive regulation of protein ubiquitination
protein complex assembly
protein complex biogenesis
carbohydrate derivative metabolic process
small molecule metabolic process
regulation of protein ubiquitination
positive regulation of protein modification by small protein conjugation or removal
regulation of cardiac muscle cell action potential
carboxylic acid biosynthetic process
negative regulation of cation channel activity
cell cycle checkpoint
positive regulation of transporter activity
cellular lipid metabolic process
cellular component disassembly
tricarboxylic acid cycle
regulation of cellular response to stress
organonitrogen compound catabolic process
DNA damage checkpoint
response to chemical
hepaticobiliary system development
